# Supplementary material for: In-depth investigation of microRNA-mediated cross-kingdom regulation between Asian honey bee and microsporidian
Source: Front Microbiol. 2022 Sep 29;13:1003294. doi: 10.3389/fmicb.2022.1003294 (PMC9557207; doi:10.3389/fmicb.2022.1003294)
Supplement: Supplementary file 1 [file Data_Sheet_1.xlsx]

## Sheet: S1
TABEL S1 Target binding relationship between host DEmiRNAs and microsporidian DEmRNAs
8 up-regulated miRNAs inAcCKmi7 vs AcTmi7	97 down-regulated mRNAs in NcCKm vs NcTm7		6 down-regulated miRNAs inAcCKmi7 vs AcTmi7	60 up-regulated mRNAs in NcCKm vs NcTm7		7 up-regulated miRNAs in AcCKmi10 vsAcTmi10	44 down-regulated mRNAs in NcCKm vs NcTm10		2 down-regulated miRNAs in AcCKmi10 vsAcTmi10	15 up-regulated mRNAs in NcCKm vs NcTm10
miR-3726-x	XM_002995032.1		miR-1-x	XM_002994811.1		miR-7338-y	XM_002994770.1		novel-m0019-5p	XM_002994985.1
miR-3726-x	XM_002995286.1		miR-1-x	XM_002994891.1		miR-7338-y	XM_002995664.1		novel-m0019-5p	XM_002995838.1
miR-3726-x	XM_002995289.1		miR-1-x	XM_002994950.1		miR-7338-y	XM_002995902.1		novel-m0003-3p	XM_002994915.1
miR-3726-x	XM_002995520.1		miR-1-x	XM_002995219.1		miR-7338-y	XM_002995959.1		novel-m0003-3p	XM_002994985.1
miR-3726-x	XM_002996097.1		miR-1-x	XM_002995350.1		miR-7338-y	XM_002996382.1		novel-m0003-3p	XM_002995334.1
miR-3726-x	XM_002996323.1		miR-1-x	XM_002995384.1		miR-7338-y	XM_002996684.1		novel-m0003-3p	XM_002995536.1
miR-3726-x	XM_002996388.1		miR-1-x	XM_002995405.1		miR-7338-y	XM_002996694.1		novel-m0003-3p	XM_002995682.1
miR-3726-x	XM_002996594.1		miR-1-x	XM_002995569.1		miR-676-y	XM_002995068.1		novel-m0003-3p	XM_002995794.1
miR-676-y	XM_002994904.1		miR-1-x	XM_002995865.1		miR-676-y	XM_002995480.1		novel-m0003-3p	XM_002995908.1
miR-676-y	XM_002995068.1		miR-1-x	XM_002995894.1		miR-676-y	XM_002995578.1		novel-m0003-3p	XM_002996106.1
miR-676-y	XM_002995480.1		miR-1-x	XM_002996252.1		miR-676-y	XM_002995786.1		novel-m0003-3p	XM_002996152.1
miR-676-y	XM_002995503.1		miR-1-x	XM_002996566.1		miR-676-y	XM_002995795.1		novel-m0003-3p	XM_002996224.1
miR-676-y	XM_002995508.1		miR-9204-x	XM_002994854.1		miR-676-y	XM_002996014.1		novel-m0003-3p	XM_002996245.1
miR-676-y	XM_002995578.1		miR-9204-x	XM_002994974.1		miR-676-y	XM_002996654.1		novel-m0003-3p	XM_002996303.1
miR-676-y	XM_002995626.1		miR-9204-x	XM_002995101.1		miR-3720-x	XM_002994870.1		novel-m0003-3p	XM_002996337.1
miR-676-y	XM_002995786.1		miR-9204-x	XM_002995272.1		miR-3720-x	XM_002995130.1		novel-m0003-3p	XM_002996570.1
miR-676-y	XM_002995795.1		miR-9204-x	XM_002995540.1		miR-3720-x	XM_002996354.1
miR-676-y	XM_002995948.1		miR-9204-x	XM_002996346.1		miR-60-y	XM_002994942.1
miR-676-y	XM_002995989.1		miR-9204-x	XM_002996689.1		miR-60-y	XM_002995142.1
miR-676-y	XM_002996014.1		miR-9204-x	XM_002996712.1		miR-60-y	XM_002995343.1
miR-676-y	XM_002996090.1		miR-965-x	XM_002995875.1		miR-60-y	XM_002995473.1
miR-676-y	XM_002996511.1		miR-965-x	XM_002995880.1		miR-60-y	XM_002995488.1
miR-676-y	XM_002996590.1		miR-965-x	XM_002996241.1		miR-60-y	XM_002995563.1
miR-676-y	XM_002996654.1		miR-965-x	XM_002996479.1		miR-60-y	XM_002995594.1
miR-6717-x	XM_002995093.1		miR-965-x	XM_002996559.1		miR-60-y	XM_002995664.1
miR-6717-x	XM_002995948.1		miR-598-y	XM_002994845.1		miR-60-y	XM_002995744.1
miR-6717-x	XM_002996223.1		miR-598-y	XM_002995075.1		miR-60-y	XM_002995916.1
miR-6717-x	XM_002996483.1		miR-598-y	XM_002995449.1		miR-60-y	XM_002996064.1
miR-60-y	XM_002994942.1		miR-598-y	XM_002995469.1		miR-60-y	XM_002996350.1
miR-60-y	XM_002995142.1		miR-598-y	XM_002995706.1		miR-60-y	XM_002996402.1
miR-60-y	XM_002995343.1		miR-598-y	XM_002995717.1		miR-60-y	XM_002996500.1
miR-60-y	XM_002995358.1		miR-598-y	XM_002995838.1		miR-60-y	XM_002996703.1
miR-60-y	XM_002995473.1		miR-598-y	XM_002995935.1		miR-60-y	XM_002996780.1
miR-60-y	XM_002995488.1		miR-598-y	XM_002996156.1		miR-2965-y	XM_002995170.1
miR-60-y	XM_002995563.1		miR-598-y	XM_002996226.1		miR-2965-y	XM_002995442.1
miR-60-y	XM_002995594.1		miR-598-y	XM_002996603.1		miR-2965-y	XM_002996541.1
miR-60-y	XM_002995664.1		miR-598-y	XM_002996686.1		miR-2965-y	XM_002996694.1
miR-60-y	XM_002995737.1		miR-598-y	XM_002996718.1		miR-6313-y	XM_002995784.1
miR-60-y	XM_002995744.1		miR-598-y	XM_002996803.1		miR-6313-y	XM_002996276.1
miR-60-y	XM_002995751.1		miR-980-y	XM_002994938.1		miR-6313-y	XM_002996435.1
miR-60-y	XM_002995753.1		miR-980-y	XM_002995033.1		miR-8462-x	XM_002995193.1
miR-60-y	XM_002995832.1		miR-980-y	XM_002995230.1		miR-8462-x	XM_002995323.1
miR-60-y	XM_002995906.1		miR-980-y	XM_002995440.1		miR-8462-x	XM_002995504.1
miR-60-y	XM_002995916.1		miR-980-y	XM_002995724.1		miR-8462-x	XM_002995594.1
miR-60-y	XM_002995949.1		miR-980-y	XM_002995797.1		miR-8462-x	XM_002995646.1
miR-60-y	XM_002995971.1		miR-980-y	XM_002995882.1		miR-8462-x	XM_002995668.1
miR-60-y	XM_002996064.1		miR-980-y	XM_002995887.1		miR-8462-x	XM_002996026.1
miR-60-y	XM_002996081.1		miR-980-y	XM_002995993.1
miR-60-y	XM_002996148.1		miR-980-y	XM_002996252.1
miR-60-y	XM_002996350.1		miR-980-y	XM_002996264.1
miR-60-y	XM_002996358.1		miR-980-y	XM_002996414.1
miR-60-y	XM_002996402.1		miR-980-y	XM_002996508.1
miR-60-y	XM_002996500.1		miR-980-y	XM_002996559.1
miR-60-y	XM_002996516.1		miR-4635-y	XM_002994971.1
miR-60-y	XM_002996592.1		miR-4635-y	XM_002995073.1
miR-60-y	XM_002996703.1		miR-4635-y	XM_002995241.1
miR-60-y	XM_002996709.1		miR-4635-y	XM_002995405.1
miR-60-y	XM_002996780.1		miR-4635-y	XM_002995409.1
miR-252-y	XM_002994937.1		miR-4635-y	XM_002995525.1
miR-252-y	XM_002994940.1		miR-4635-y	XM_002995747.1
miR-252-y	XM_002994942.1		miR-4635-y	XM_002996015.1
miR-252-y	XM_002994956.1		miR-4635-y	XM_002996143.1
miR-252-y	XM_002995007.1		miR-4635-y	XM_002996192.1
miR-252-y	XM_002995133.1
miR-252-y	XM_002995170.1
miR-252-y	XM_002995218.1
miR-252-y	XM_002995461.1
miR-252-y	XM_002995510.1
miR-252-y	XM_002995558.1
miR-252-y	XM_002995578.1
miR-252-y	XM_002995832.1
miR-252-y	XM_002995915.1
miR-252-y	XM_002995940.1
miR-252-y	XM_002996021.1
miR-252-y	XM_002996023.1
miR-252-y	XM_002996158.1
miR-252-y	XM_002996240.1
miR-252-y	XM_002996369.1
miR-252-y	XM_002996413.1
miR-252-y	XM_002996436.1
miR-252-y	XM_002996496.1
miR-252-y	XM_002996594.1
miR-2965-y	XM_002995032.1
miR-2965-y	XM_002995170.1
miR-2965-y	XM_002995442.1
miR-2965-y	XM_002995924.1
miR-2965-y	XM_002996541.1
miR-2965-y	XM_002996577.1
miR-2965-y	XM_002996694.1
miR-6313-y	XM_002994789.1
miR-6313-y	XM_002995556.1
miR-6313-y	XM_002995718.1
miR-6313-y	XM_002995784.1
miR-6313-y	XM_002996276.1
miR-6313-y	XM_002996435.1
miR-8462-x	XM_002995049.1
miR-8462-x	XM_002995159.1
miR-8462-x	XM_002995193.1
miR-8462-x	XM_002995323.1
miR-8462-x	XM_002995504.1
miR-8462-x	XM_002995594.1
miR-8462-x	XM_002995668.1
miR-8462-x	XM_002995728.1
miR-8462-x	XM_002996026.1
miR-8462-x	XM_002996127.1

## Sheet: S2
TABEL S2 Target binding relationship between microsporidian DEmiRNAs and host DEmRNAs
121 up-regulated miRNAs in NcCKm vs NcTm7	343 down-regulated mRNAs inAcCKmi7 vs AcTmi7		112 down-regulated miRNAs in NcCKm vs NcTm7	138 up-regulated mRNAs inAcCKmi7 vs AcTmi7		110 up-regulated miRNAs in NcCKm vs NcTm10	247 down-regulated mRNAs in AcCKmi10 vsAcTmi10		104 down-regulated miRNAs in NcCKm vs NcTm10	110 up-regulated mRNAs in AcCKmi10 vsAcTmi10
miR-2765-x	XM_017049674.1		miR-103-y	XM_017051430.1		miR-2765-x	XM_017055873.1		miR-101-y	XM_017048476.1
miR-2765-x	XM_017049951.1		miR-103-y	XM_017059391.1		miR-2765-x	XM_017055876.1		miR-101-y	XM_017055001.1
miR-2765-x	XM_017053115.1		miR-103-y	XM_017059647.1		miR-2765-x	XM_017055877.1		miR-101-y	XM_017059841.1
miR-2765-x	XM_017055873.1		miR-103-y	XM_017060666.1		miR-2765-x	XM_017066668.1		miR-101-y	XM_017063479.1
miR-2765-x	XM_017055875.1		miR-103-y	XM_017064722.1		miR-6005-y	XM_017048300.1		miR-101-y	XM_017063608.1
miR-2765-x	XM_017057172.1		miR-103-y	XM_017066881.1		miR-6005-y	XM_017048344.1		miR-101-y	XM_017064134.1
miR-2765-x	XM_017059147.1		miR-106-x	XM_017050625.1		miR-6005-y	XM_017050665.1		miR-101-y	XM_017067228.1
miR-2765-x	XM_017065534.1		miR-106-x	XM_017053363.1		miR-6005-y	XM_017050666.1		miR-106-x	XM_017052453.1
miR-2765-x	XM_017066668.1		miR-106-x	XM_017064150.1		miR-6005-y	XM_017052232.1		miR-106-x	XM_017056559.1
miR-2765-x	XM_017067227.1		miR-106-x	XM_017064151.1		miR-6005-y	XM_017059527.1		miR-106-x	XM_017067214.1
miR-281-x	XM_017056319.1		miR-106-x	XM_017064722.1		miR-6005-y	XM_017059530.1		miR-106-x	XM_017067228.1
miR-281-x	XM_017059373.1		miR-107-y	XM_017051430.1		miR-6240-x	XM_017048324.1		miR-183-x	XM_017048753.1
miR-281-x	XM_017059388.1		miR-107-y	XM_017059391.1		miR-6240-x	XM_017048340.1		miR-183-x	XM_017050264.1
miR-281-x	XM_017059614.1		miR-107-y	XM_017059647.1		miR-6240-x	XM_017048343.1		miR-183-x	XM_017061678.1
miR-281-x	XM_017062739.1		miR-107-y	XM_017060666.1		miR-6240-x	XM_017053515.1		miR-183-x	XM_017061907.1
miR-281-x	XM_017064153.1		miR-107-y	XM_017064722.1		miR-6240-x	XM_017053625.1		miR-183-x	XM_017064695.1
miR-3049-y	XM_017052312.1		miR-107-y	XM_017066881.1		miR-6240-x	XM_017055346.1		miR-185-x	XM_017048753.1
miR-3049-y	XM_017054735.1		miR-185-x	XM_017048753.1		miR-6240-x	XM_017060439.1		miR-185-x	XM_017056051.1
miR-6005-y	XM_017048346.1		miR-185-x	XM_017048756.1		miR-6240-x	XM_017061294.1		miR-185-x	XM_017056053.1
miR-6005-y	XM_017049628.1		miR-185-x	XM_017048757.1		miR-6240-x	XM_017064721.1		miR-185-x	XM_017063144.1
miR-6005-y	XM_017051083.1		miR-185-x	XM_017052247.1		miR-6240-x	XM_017065930.1		miR-185-x	XM_017063416.1
miR-6005-y	XM_017051376.1		miR-185-x	XM_017053461.1		miR-660-y	XM_017050534.1		miR-185-x	XM_017064434.1
miR-6005-y	XM_017051933.1		miR-185-x	XM_017053622.1		miR-660-y	XM_017059650.1		miR-191-x	XM_017050264.1
miR-6005-y	XM_017054388.1		miR-185-x	XM_017056052.1		miR-660-y	XM_017065514.1		miR-191-x	XM_017052854.1
miR-6005-y	XM_017056561.1		miR-185-x	XM_017059391.1		miR-995-y	XM_017050229.1		miR-191-x	XM_017055971.1
miR-6005-y	XM_017057370.1		miR-185-x	XM_017061124.1		miR-995-y	XM_017050230.1		miR-191-x	XM_017059841.1
miR-660-y	XM_017049951.1		miR-185-x	XM_017063144.1		miR-995-y	XM_017057861.1		miR-191-x	XM_017062062.1
miR-660-y	XM_017051281.1		miR-185-x	XM_017064434.1		miR-995-y	XM_017061315.1		miR-191-x	XM_017064695.1
miR-660-y	XM_017051871.1		miR-185-x	XM_017064688.1		miR-995-y	XM_017062307.1		miR-23-y	XM_017051659.1
miR-660-y	XM_017052069.1		miR-185-x	XM_017066157.1		miR-995-y	XM_017064696.1		miR-23-y	XM_017055971.1
miR-660-y	XM_017057145.1		miR-192-x	XM_017059647.1		miR-1175-x	XM_017054932.1		miR-23-y	XM_017057939.1
miR-660-y	XM_017058397.1		miR-200-y	XM_017050625.1		miR-1175-x	XM_017055922.1		miR-23-y	XM_017058278.1
miR-660-y	XM_017060700.1		miR-200-y	XM_017052473.1		miR-1175-x	XM_017056327.1		miR-23-y	XM_017058279.1
miR-660-y	XM_017066716.1		miR-200-y	XM_017053461.1		miR-1175-x	XM_017059467.1		miR-23-y	XM_017059722.1
miR-6941-x	XM_017059958.1		miR-200-y	XM_017057602.1		miR-1692-x	XM_017048340.1		miR-23-y	XM_017061198.1
miR-706-x	XM_017050235.1		miR-200-y	XM_017058515.1		miR-1692-x	XM_017048343.1		miR-23-y	XM_017061907.1
miR-706-x	XM_017066252.1		miR-200-y	XM_017059116.1		miR-1692-x	XM_017056531.1		miR-23-y	XM_017063277.1
miR-995-y	XM_017048906.1		miR-200-y	XM_017059166.1		miR-1692-x	XM_017056532.1		miR-23-y	XM_017063624.1
miR-995-y	XM_017049181.1		miR-200-y	XM_017059415.1		miR-1692-x	XM_017063763.1		miR-23-y	XM_017067228.1
miR-995-y	XM_017053459.1		miR-200-y	XM_017060753.1		miR-1692-x	XM_017066465.1		let-7-y	XM_017052409.1
miR-995-y	XM_017053983.1		miR-200-y	XM_017062549.1		miR-1692-x	XM_017066773.1		let-7-y	XM_017056014.1
miR-995-y	XM_017054388.1		miR-200-y	XM_017064722.1		miR-281-x	XM_017050229.1		let-7-y	XM_017058648.1
miR-995-y	XM_017055625.1		miR-200-y	XM_017066594.1		miR-281-x	XM_017050230.1		let-7-y	XM_017059099.1
miR-995-y	XM_017056350.1		miR-200-y	XM_017066881.1		miR-281-x	XM_017054932.1		let-7-y	XM_017064606.1
miR-995-y	XM_017057861.1		let-7-y	XM_017050109.1		miR-281-x	XM_017062739.1		miR-155-x	XM_017058278.1
miR-995-y	XM_017062794.1		let-7-y	XM_017059391.1		miR-281-x	XM_017064153.1		miR-155-x	XM_017058279.1
miR-1175-x	XM_017049513.1		let-7-y	XM_017064722.1		miR-3049-y	XM_017052232.1		miR-155-x	XM_017059320.1
miR-1175-x	XM_017049951.1		miR-155-x	XM_017058850.1		miR-307-x	XM_017048340.1		miR-155-x	XM_017062549.1
miR-1175-x	XM_017049963.1		miR-155-x	XM_017062549.1		miR-307-x	XM_017048343.1		miR-155-x	XM_017063624.1
miR-1175-x	XM_017056322.1		miR-155-x	XM_017064111.1		miR-307-x	XM_017051267.1		miR-155-x	XM_017064314.1
miR-1175-x	XM_017058570.1		miR-155-x	XM_017065966.1		miR-307-x	XM_017053275.1		miR-200-y	XM_017048476.1
miR-1175-x	XM_017059467.1		miR-155-x	XM_017065969.1		miR-307-x	XM_017053625.1		miR-200-y	XM_017053513.1
miR-1175-x	XM_017059614.1		miR-155-x	XM_017066044.1		miR-307-x	XM_017065816.1		miR-200-y	XM_017059841.1
miR-1692-x	XM_017059722.1		miR-155-x	XM_017066329.1		miR-6941-x	XM_017054932.1		miR-200-y	XM_017062549.1
miR-1692-x	XM_017061271.1		miR-17-x	XM_017050625.1		miR-706-x	XM_017053650.1		miR-221-y	XM_017050039.1
miR-2946-y	XM_017048354.1		miR-17-x	XM_017053363.1		miR-706-x	XM_017053651.1		miR-221-y	XM_017054528.1
miR-2946-y	XM_017048891.1		miR-17-x	XM_017064150.1		miR-2946-y	XM_017048300.1		miR-221-y	XM_017055971.1
miR-2946-y	XM_017049560.1		miR-17-x	XM_017064151.1		miR-2946-y	XM_017050818.1		miR-221-y	XM_017063624.1
miR-2946-y	XM_017049951.1		miR-17-x	XM_017064722.1		miR-2946-y	XM_017051267.1		miR-221-y	XM_017064434.1
miR-2946-y	XM_017051083.1		miR-221-y	XM_017048380.1		miR-2946-y	XM_017055346.1		miR-223-x	XM_017048762.1
miR-2946-y	XM_017051267.1		miR-221-y	XM_017055968.1		miR-2946-y	XM_017057262.1		miR-223-x	XM_017054528.1
miR-2946-y	XM_017051268.1		miR-221-y	XM_017057157.1		miR-2946-y	XM_017060065.1		miR-223-x	XM_017056583.1
miR-2946-y	XM_017052312.1		miR-221-y	XM_017064434.1		miR-2946-y	XM_017060069.1		miR-223-x	XM_017057618.1
miR-2946-y	XM_017053236.1		miR-223-x	XM_017057179.1		miR-2946-y	XM_017062896.1		miR-223-x	XM_017059722.1
miR-2946-y	XM_017054735.1		miR-223-x	XM_017060588.1		miR-2946-y	XM_017065514.1		miR-223-x	XM_017064134.1
miR-2946-y	XM_017057081.1		miR-223-x	XM_017060753.1		miR-2946-y	XM_017066598.1		miR-223-x	XM_017064314.1
miR-2946-y	XM_017059625.1		miR-223-x	XM_017064696.1		miR-3720-x	XM_017054993.1		miR-223-x	XM_017064695.1
miR-2946-y	XM_017061271.1		miR-223-x	XM_017066881.1		miR-3720-x	XM_017055346.1		miR-223-x	XM_017064794.1
miR-307-x	XM_017051267.1		miR-223-x	XM_017067316.1		miR-3720-x	XM_017056327.1		miR-17-x	XM_017052453.1
miR-307-x	XM_017051268.1		miR-629-x	XM_017063457.1		miR-3720-x	XM_017063157.1		miR-17-x	XM_017056559.1
miR-307-x	XM_017053081.1		miR-8117-y	XM_017050043.1		miR-3720-x	XM_017064098.1		miR-17-x	XM_017067214.1
miR-307-x	XM_017053625.1		miR-8117-y	XM_017051932.1		miR-3720-x	XM_017066598.1		miR-17-x	XM_017067228.1
miR-307-x	XM_017057170.1		miR-8117-y	XM_017053461.1		miR-4577-y	XM_017053381.1		miR-182-x	XM_017058278.1
miR-307-x	XM_017057171.1		miR-8117-y	XM_017063457.1		miR-4577-y	XM_017063157.1		miR-182-x	XM_017058279.1
miR-307-x	XM_017061271.1		miR-93-x	XM_017050625.1		miR-6000-y	XM_017048300.1		miR-182-x	XM_017059841.1
miR-4577-y	XM_017048363.1		miR-93-x	XM_017053363.1		miR-6000-y	XM_017052921.1		miR-182-x	XM_017063277.1
miR-4577-y	XM_017050959.1		miR-93-x	XM_017060753.1		miR-6000-y	XM_017055421.1		miR-199-y	XM_017053513.1
miR-4577-y	XM_017059958.1		miR-93-x	XM_017064722.1		miR-6000-y	XM_017055423.1		miR-30-y	XM_017048476.1
miR-4577-y	XM_017063295.1		miR-106-y	XM_017064722.1		miR-6000-y	XM_017064974.1		miR-30-y	XM_017051758.1
miR-4577-y	XM_017064838.1		miR-16-y	XM_017051430.1		miR-6000-y	XM_017066598.1		miR-30-y	XM_017053110.1
miR-1840-y	XM_017053625.1		miR-16-y	XM_017053778.1		miR-6000-y	XM_017067114.1		miR-30-y	XM_017053157.1
miR-1840-y	XM_017059147.1		miR-16-y	XM_017054650.1		miR-1840-y	XM_017053625.1		miR-30-y	XM_017062549.1
miR-1840-y	XM_017064675.1		miR-16-y	XM_017054658.1		miR-252-y	XM_017054680.1		miR-30-y	XM_017064134.1
miR-252-y	XM_017049653.1		miR-16-y	XM_017056140.1		miR-252-y	XM_017056327.1		miR-30-y	XM_017064606.1
miR-252-y	XM_017053959.1		miR-16-y	XM_017057727.1		miR-252-y	XM_017063457.1		miR-363-y	XM_017053513.1
miR-252-y	XM_017056322.1		miR-16-y	XM_017067316.1		miR-252-y	XM_017064721.1		miR-363-y	XM_017055971.1
miR-252-y	XM_017057307.1		miR-182-x	XM_017053609.1		miR-6001-y	XM_017048300.1		miR-363-y	XM_017061678.1
miR-252-y	XM_017062594.1		miR-182-x	XM_017057179.1		miR-6001-y	XM_017048324.1		miR-363-y	XM_017064134.1
miR-252-y	XM_017062838.1		miR-182-x	XM_017057596.1		miR-6001-y	XM_017049119.1		miR-363-y	XM_017064695.1
miR-252-y	XM_017064721.1		miR-182-x	XM_017059166.1		miR-6001-y	XM_017049752.1		miR-8117-y	XM_017052409.1
miR-252-y	XM_017067320.1		miR-182-x	XM_017059431.1		miR-6001-y	XM_017050818.1		miR-8117-y	XM_017052854.1
miR-3720-x	XM_017049674.1		miR-182-x	XM_017066727.1		miR-6001-y	XM_017051326.1		miR-8117-y	XM_017064229.1
miR-3720-x	XM_017052873.1		miR-199-y	XM_017052301.1		miR-6001-y	XM_017051331.1		miR-93-x	XM_017056559.1
miR-3720-x	XM_017056322.1		miR-199-y	XM_017064722.1		miR-6001-y	XM_017051417.1		miR-93-x	XM_017064229.1
miR-3720-x	XM_017058047.1		miR-30-y	XM_017053014.1		miR-6001-y	XM_017051631.1		miR-93-x	XM_017067214.1
miR-6000-y	XM_017048363.1		miR-30-y	XM_017057602.1		miR-6001-y	XM_017052627.1		miR-98-x	XM_017052409.1
miR-6000-y	XM_017052920.1		miR-30-y	XM_017059166.1		miR-6001-y	XM_017053289.1		miR-98-x	XM_017059922.1
miR-6000-y	XM_017052921.1		miR-30-y	XM_017059431.1		miR-6001-y	XM_017053291.1		miR-16-y	XM_017054653.1
miR-6000-y	XM_017054735.1		miR-30-y	XM_017061327.1		miR-6001-y	XM_017053515.1		miR-16-y	XM_017061468.1
miR-6000-y	XM_017055389.1		miR-30-y	XM_017062549.1		miR-6001-y	XM_017053650.1		miR-16-y	XM_017063531.1
miR-6000-y	XM_017056319.1		miR-30-y	XM_017064722.1		miR-6001-y	XM_017053651.1		miR-16-y	XM_017063536.1
miR-6000-y	XM_017059388.1		miR-30-y	XM_017067316.1		miR-6001-y	XM_017053692.1		miR-16-y	XM_017066597.1
miR-6000-y	XM_017061019.1		miR-363-y	XM_017048380.1		miR-6001-y	XM_017054700.1		miR-1839-x	XM_017050264.1
miR-6000-y	XM_017061755.1		miR-363-y	XM_017053237.1		miR-6001-y	XM_017055346.1		miR-1839-x	XM_017059722.1
miR-6000-y	XM_017063006.1		miR-363-y	XM_017055968.1		miR-6001-y	XM_017056327.1		miR-1839-x	XM_017067391.1
miR-6000-y	XM_017063071.1		miR-363-y	XM_017057602.1		miR-6001-y	XM_017056581.1		miR-186-x	XM_017049683.1
miR-6000-y	XM_017063896.1		miR-363-y	XM_017063915.1		miR-6001-y	XM_017057420.1		miR-186-x	XM_017050225.1
miR-6000-y	XM_017064243.1		miR-363-y	XM_017064696.1		miR-6001-y	XM_017058208.1		miR-186-x	XM_017050231.1
miR-6000-y	XM_017064839.1		miR-98-x	XM_017061124.1		miR-6001-y	XM_017058247.1		miR-186-x	XM_017052409.1
miR-6057-x	XM_017048350.1		miR-1839-x	XM_017064722.1		miR-6001-y	XM_017059465.1		miR-186-x	XM_017052752.1
miR-6057-x	XM_017048363.1		miR-1839-x	XM_017067391.1		miR-6001-y	XM_017061294.1		miR-186-x	XM_017057618.1
miR-6057-x	XM_017053493.1		miR-186-x	XM_017057157.1		miR-6001-y	XM_017062307.1		miR-186-x	XM_017060873.1
miR-6057-x	XM_017054999.1		miR-186-x	XM_017059116.1		miR-6001-y	XM_017062931.1		miR-186-x	XM_017062549.1
miR-6057-x	XM_017055051.1		miR-186-x	XM_017059391.1		miR-6001-y	XM_017064098.1		miR-186-x	XM_017063144.1
miR-6057-x	XM_017056134.1		miR-186-x	XM_017061958.1		miR-6001-y	XM_017064696.1		miR-186-x	XM_017063991.1
miR-6057-x	XM_017056743.1		miR-186-x	XM_017062549.1		miR-6001-y	XM_017064721.1		miR-532-x	XM_017053979.1
miR-6057-x	XM_017057121.1		miR-186-x	XM_017063144.1		miR-6001-y	XM_017064768.1		miR-532-x	XM_017057618.1
miR-6057-x	XM_017059533.1		miR-186-x	XM_017063991.1		miR-6001-y	XM_017065227.1		miR-532-x	XM_017061923.1
miR-6057-x	XM_017060756.1		miR-186-x	XM_017064412.1		miR-6001-y	XM_017066465.1		miR-532-x	XM_017062062.1
miR-7311-y	XM_017060700.1		miR-186-x	XM_017065966.1		miR-6001-y	XM_017066598.1		miR-19-y	XM_017052453.1
miR-7311-y	XM_017064721.1		miR-186-x	XM_017065969.1		miR-6001-y	XM_017066668.1		miR-19-y	XM_017061678.1
miR-7911-x	XM_017050311.1		miR-205-x	XM_017050480.1		miR-6001-y	XM_017066993.1		miR-19-y	XM_017061788.1
miR-7911-x	XM_017051102.1		miR-205-x	XM_017058515.1		miR-6057-x	XM_017053156.1		miR-19-y	XM_017064229.1
miR-7911-x	XM_017051281.1		miR-205-x	XM_017061327.1		miR-6057-x	XM_017053275.1		miR-19-y	XM_017064695.1
miR-7911-x	XM_017060700.1		miR-205-x	XM_017064676.1		miR-6057-x	XM_017055331.1		miR-19-y	XM_017067228.1
miR-7911-x	XM_017062828.1		miR-205-x	XM_017064722.1		miR-6057-x	XM_017060756.1		miR-194-x	XM_017050225.1
miR-2944-y	XM_017048581.1		miR-205-x	XM_017064815.1		miR-6057-x	XM_017065227.1		miR-194-x	XM_017050231.1
miR-2944-y	XM_017048906.1		miR-223-y	XM_017053778.1		miR-7911-x	XM_017051108.1		miR-194-x	XM_017052409.1
miR-2944-y	XM_017049674.1		miR-223-y	XM_017059116.1		miR-7911-x	XM_017059044.1		miR-194-x	XM_017053979.1
miR-2944-y	XM_017049783.1		miR-223-y	XM_017062617.1		miR-7911-x	XM_017064696.1		miR-194-x	XM_017060766.1
miR-2944-y	XM_017049948.1		miR-223-y	XM_017063457.1		miR-2944-y	XM_017048300.1		miR-205-x	XM_017053157.1
miR-2944-y	XM_017051083.1		miR-340-x	XM_017055050.1		miR-2944-y	XM_017048798.1		miR-205-x	XM_017063767.1
miR-2944-y	XM_017051210.1		miR-340-x	XM_017060565.1		miR-2944-y	XM_017050452.1		miR-205-x	XM_017064134.1
miR-2944-y	XM_017051483.1		miR-340-x	XM_017061327.1		miR-2944-y	XM_017052627.1		miR-205-x	XM_017064672.1
miR-2944-y	XM_017052153.1		miR-340-x	XM_017062418.1		miR-2944-y	XM_017053515.1		miR-27-x	XM_017052453.1
miR-2944-y	XM_017053315.1		miR-340-x	XM_017064722.1		miR-2944-y	XM_017055922.1		miR-27-x	XM_017054538.1
miR-2944-y	XM_017053515.1		miR-532-x	XM_017049365.1		miR-2944-y	XM_017056531.1		miR-340-x	XM_017054087.1
miR-2944-y	XM_017053959.1		miR-532-x	XM_017052879.1		miR-2944-y	XM_017056532.1		miR-340-x	XM_017059722.1
miR-2944-y	XM_017054388.1		miR-532-x	XM_017061923.1		miR-2944-y	XM_017056786.1		miR-340-x	XM_017060640.1
miR-2944-y	XM_017054583.1		miR-532-x	XM_017062062.1		miR-2944-y	XM_017057321.1		miR-340-x	XM_017064648.1
miR-2944-y	XM_017054999.1		miR-532-x	XM_017064722.1		miR-2944-y	XM_017057977.1		miR-3615-y	XM_017063416.1
miR-2944-y	XM_017055017.1		miR-744-x	XM_017059863.1		miR-2944-y	XM_017060139.1		miR-735-x	XM_017059913.1
miR-2944-y	XM_017055018.1		miR-142-y	XM_017055670.1		miR-2944-y	XM_017062851.1		miR-735-x	XM_017059914.1
miR-2944-y	XM_017056785.1		miR-142-y	XM_017064434.1		miR-4757-y	XM_017055346.1		miR-181-y	XM_017054185.1
miR-2944-y	XM_017058304.1		miR-19-y	XM_017055193.1		miR-4757-y	XM_017064696.1		miR-181-y	XM_017054653.1
miR-2944-y	XM_017058556.1		miR-19-y	XM_017059391.1		miR-4757-y	XM_017064721.1		miR-181-y	XM_017056559.1
miR-2944-y	XM_017059147.1		miR-19-y	XM_017064696.1		miR-5106-y	XM_017051631.1		miR-181-y	XM_017057618.1
miR-2944-y	XM_017060139.1		miR-19-y	XM_017066087.1		miR-5106-y	XM_017053275.1		miR-196-x	XM_017059922.1
miR-2944-y	XM_017060140.1		miR-194-x	XM_017053237.1		miR-5106-y	XM_017058208.1		miR-28-y	XM_017052854.1
miR-2944-y	XM_017060312.1		miR-194-x	XM_017053609.1		miR-5106-y	XM_017058459.1		miR-28-y	XM_017054653.1
miR-2944-y	XM_017060313.1		miR-194-x	XM_017060768.1		miR-5106-y	XM_017060065.1		miR-28-y	XM_017064695.1
miR-2944-y	XM_017060700.1		miR-194-x	XM_017064421.1		miR-5106-y	XM_017060069.1		miR-28-y	XM_017066597.1
miR-2944-y	XM_017061122.1		miR-194-x	XM_017064446.1		miR-4206-y	XM_017049923.1		miR-374-x	XM_017051983.1
miR-2944-y	XM_017064663.1		miR-196-x	XM_017050602.1		miR-4206-y	XM_017051326.1		miR-374-x	XM_017052409.1
miR-2944-y	XM_017064838.1		miR-27-x	XM_017054538.1		miR-4206-y	XM_017051331.1		miR-374-x	XM_017054087.1
miR-2944-y	XM_017065407.1		miR-28-y	XM_017051351.1		miR-4206-y	XM_017053788.1		miR-374-x	XM_017059841.1
miR-2944-y	XM_017065410.1		miR-28-y	XM_017054650.1		miR-4206-y	XM_017054527.1		miR-374-x	XM_017066597.1
miR-2944-y	XM_017066071.1		miR-28-y	XM_017054658.1		miR-4206-y	XM_017055408.1		miR-484-z	XM_017050954.1
miR-3203-y	XM_017049783.1		miR-28-y	XM_017059863.1		miR-4206-y	XM_017057139.1		miR-584-x	XM_017063624.1
miR-3791-y	XM_017049560.1		miR-28-y	XM_017064696.1		miR-4206-y	XM_017058417.1		miR-584-x	XM_017064434.1
miR-3791-y	XM_017050311.1		miR-28-y	XM_017064722.1		miR-4206-y	XM_017061146.1		miR-625-y	XM_017059841.1
miR-3791-y	XM_017050382.1		miR-584-x	XM_017048380.1		miR-4206-y	XM_017061321.1		miR-625-y	XM_017064695.1
miR-3791-y	XM_017054388.1		miR-584-x	XM_017052705.1		miR-4206-y	XM_017062896.1		miR-652-y	XM_017051983.1
miR-6001-y	XM_017048288.1		miR-584-x	XM_017061327.1		miR-4206-y	XM_017063684.1		miR-652-y	XM_017055397.1
miR-6001-y	XM_017049364.1		miR-584-x	XM_017064434.1		miR-4206-y	XM_017064153.1		miR-652-y	XM_017055670.1
miR-6001-y	XM_017049560.1		miR-584-x	XM_017065814.1		miR-459-x	XM_017050498.1		miR-652-y	XM_017067228.1
miR-6001-y	XM_017049570.1		miR-625-y	XM_017064696.1		miR-459-x	XM_017052627.1		miR-1246-x	XM_017048753.1
miR-6001-y	XM_017049653.1		miR-652-y	XM_017055670.1		miR-459-x	XM_017053584.1		miR-1246-x	XM_017054653.1
miR-6001-y	XM_017049752.1		miR-652-y	XM_017059391.1		miR-459-x	XM_017055922.1		miR-1246-x	XM_017059722.1
miR-6001-y	XM_017049948.1		miR-652-y	XM_017062895.1		miR-459-x	XM_017058172.1		miR-1246-x	XM_017059841.1
miR-6001-y	XM_017049963.1		miR-139-x	XM_017062850.1		miR-459-x	XM_017058193.1		miR-1246-x	XM_017064134.1
miR-6001-y	XM_017050026.1		miR-139-x	XM_017064150.1		miR-459-x	XM_017059557.1		miR-1246-x	XM_017064434.1
miR-6001-y	XM_017050311.1		miR-139-x	XM_017064151.1		miR-459-x	XM_017060339.1		miR-126-x	XM_017048476.1
miR-6001-y	XM_017050959.1		miR-181-y	XM_017050745.1		miR-459-x	XM_017061085.1		miR-126-x	XM_017049788.1
miR-6001-y	XM_017051210.1		miR-181-y	XM_017054185.1		miR-459-x	XM_017062739.1		miR-126-x	XM_017052409.1
miR-6001-y	XM_017051281.1		miR-181-y	XM_017054650.1		miR-459-x	XM_017062931.1		miR-126-x	XM_017052752.1
miR-6001-y	XM_017051631.1		miR-181-y	XM_017054658.1		miR-459-x	XM_017063052.1		miR-126-x	XM_017054528.1
miR-6001-y	XM_017052277.1		miR-181-y	XM_017055087.1		miR-459-x	XM_017064253.1		miR-126-x	XM_017055971.1
miR-6001-y	XM_017052312.1		miR-181-y	XM_017059647.1		miR-459-x	XM_017064254.1		miR-126-x	XM_017058278.1
miR-6001-y	XM_017052703.1		miR-181-y	XM_017063457.1		mir-iab-8-y	XM_017049489.1		miR-126-x	XM_017058279.1
miR-6001-y	XM_017053515.1		miR-193-x	XM_017050745.1		mir-iab-8-y	XM_017050452.1		miR-126-x	XM_017059099.1
miR-6001-y	XM_017054489.1		miR-224-x	XM_017061124.1		mir-iab-8-y	XM_017055346.1		miR-126-x	XM_017059722.1
miR-6001-y	XM_017054498.1		miR-224-x	XM_017061958.1		mir-iab-8-y	XM_017056591.1		miR-126-x	XM_017059841.1
miR-6001-y	XM_017054653.1		miR-224-x	XM_017064421.1		mir-iab-8-y	XM_017056786.1		miR-126-x	XM_017060822.1
miR-6001-y	XM_017054657.1		miR-224-x	XM_017064446.1		mir-iab-8-y	XM_017057504.1		miR-126-x	XM_017061788.1
miR-6001-y	XM_017054659.1		miR-374-x	XM_017048380.1		mir-iab-8-y	XM_017062307.1		miR-126-x	XM_017064229.1
miR-6001-y	XM_017054735.1		miR-374-x	XM_017050625.1		mir-iab-8-y	XM_017062739.1		miR-126-x	XM_017064434.1
miR-6001-y	XM_017056319.1		miR-374-x	XM_017053609.1		mir-iab-8-y	XM_017063457.1		miR-126-x	XM_017064695.1
miR-6001-y	XM_017056322.1		miR-374-x	XM_017053622.1		mir-iab-8-y	XM_017065604.1		miR-126-x	XM_017066597.1
miR-6001-y	XM_017057355.1		miR-374-x	XM_017056569.1		mir-iab-8-y	XM_017066083.1		miR-15-x	XM_017064314.1
miR-6001-y	XM_017057420.1		miR-374-x	XM_017059391.1		miR-1631-x	XM_017065764.1		miR-193-x	XM_017052409.1
miR-6001-y	XM_017057427.1		miR-374-x	XM_017059431.1		miR-1788-y	XM_017048300.1		miR-193-x	XM_017064648.1
miR-6001-y	XM_017058331.1		miR-374-x	XM_017062818.1		miR-1788-y	XM_017056581.1		miR-199-x	XM_017052409.1
miR-6001-y	XM_017058519.1		miR-374-x	XM_017062895.1		miR-1788-y	XM_017058208.1		miR-199-x	XM_017058278.1
miR-6001-y	XM_017058570.1		miR-374-x	XM_017063457.1		miR-1788-y	XM_017059044.1		miR-199-x	XM_017058279.1
miR-6001-y	XM_017058989.1		miR-374-x	XM_017064421.1		miR-1788-y	XM_017060339.1		miR-215-x	XM_017058421.1
miR-6001-y	XM_017059147.1		miR-374-x	XM_017064446.1		miR-1788-y	XM_017064974.1		miR-32-x	XM_017048476.1
miR-6001-y	XM_017059373.1		miR-374-x	XM_017065814.1		miR-1788-y	XM_017065514.1		miR-32-x	XM_017050225.1
miR-6001-y	XM_017059614.1		miR-374-x	XM_017066594.1		miR-8963-y	XM_017052300.1		miR-32-x	XM_017050231.1
miR-6001-y	XM_017059649.1		miR-374-x	XM_017067115.1		miR-8963-y	XM_017055922.1		miR-32-x	XM_017050264.1
miR-6001-y	XM_017059699.1		miR-486-y	XM_017063457.1		miR-8963-y	XM_017063157.1		miR-32-x	XM_017055971.1
miR-6001-y	XM_017060586.1		miR-486-y	XM_017064421.1		miR-967-x	XM_017048324.1		miR-32-x	XM_017061678.1
miR-6001-y	XM_017060700.1		miR-486-y	XM_017064446.1		miR-967-x	XM_017052387.1		miR-769-x	XM_017058421.1
miR-6001-y	XM_017061271.1		miR-1246-x	XM_017048753.1		miR-967-x	XM_017052743.1		miR-769-x	XM_017064695.1
miR-6001-y	XM_017061541.1		miR-1246-x	XM_017048756.1		miR-967-x	XM_017053515.1		miR-1352-x	XM_017052409.1
miR-6001-y	XM_017062371.1		miR-1246-x	XM_017048757.1		miR-967-x	XM_017060065.1		miR-150-x	XM_017053157.1
miR-6001-y	XM_017062416.1		miR-1246-x	XM_017050109.1		miR-967-x	XM_017060069.1		miR-150-x	XM_017058648.1
miR-6001-y	XM_017063071.1		miR-1246-x	XM_017054650.1		miR-967-x	XM_017062307.1		miR-152-y	XM_017059841.1
miR-6001-y	XM_017064663.1		miR-1246-x	XM_017054658.1		miR-967-x	XM_017066465.1		miR-152-y	XM_017067391.1
miR-6001-y	XM_017064721.1		miR-1246-x	XM_017060753.1		miR-3654-y	XM_017048340.1		miR-203-y	XM_017051983.1
miR-6001-y	XM_017064768.1		miR-1246-x	XM_017064434.1		miR-3654-y	XM_017048343.1		miR-203-y	XM_017053110.1
miR-6001-y	XM_017064839.1		miR-1246-x	XM_017065966.1		miR-3654-y	XM_017052300.1		miR-203-y	XM_017055001.1
miR-6001-y	XM_017065457.1		miR-1246-x	XM_017065969.1		miR-3654-y	XM_017065514.1		miR-203-y	XM_017057618.1
miR-6001-y	XM_017066668.1		miR-126-x	XM_017050744.1		miR-4658-y	XM_017064153.1		miR-203-y	XM_017058648.1
miR-6873-y	XM_017049560.1		miR-126-x	XM_017055050.1		miR-4658-y	XM_017064696.1		miR-203-y	XM_017064695.1
miR-6873-y	XM_017049653.1		miR-126-x	XM_017055968.1		miR-1973-y	XM_017056327.1		miR-203-y	XM_017066597.1
miR-6873-y	XM_017049963.1		miR-126-x	XM_017059391.1		miR-1973-y	XM_017057631.1		miR-203-y	XM_017067228.1
miR-6873-y	XM_017050026.1		miR-126-x	XM_017060588.1		miR-1973-y	XM_017059465.1		miR-2137-y	XM_017062062.1
miR-6873-y	XM_017050311.1		miR-126-x	XM_017062895.1		miR-1973-y	XM_017062896.1		miR-22-x	XM_017055670.1
miR-6873-y	XM_017050959.1		miR-126-x	XM_017064150.1		miR-1973-y	XM_017063457.1		miR-22-x	XM_017058627.1
miR-6873-y	XM_017051083.1		miR-126-x	XM_017064151.1		miR-1973-y	XM_017064768.1		miR-22-x	XM_017060766.1
miR-6873-y	XM_017051281.1		miR-126-x	XM_017064434.1		miR-1973-y	XM_017065494.1		miR-24-x	XM_017051983.1
miR-6873-y	XM_017052277.1		miR-126-x	XM_017064696.1		miR-1973-y	XM_017066598.1		miR-24-x	XM_017055971.1
miR-6873-y	XM_017052312.1		miR-126-x	XM_017064722.1		novel-m0026-3p	XM_017048340.1		miR-24-x	XM_017060060.1
miR-6873-y	XM_017052703.1		miR-126-x	XM_017065814.1		novel-m0026-3p	XM_017048343.1		miR-361-x	XM_017052409.1
miR-6873-y	XM_017053625.1		miR-126-x	XM_017066157.1		novel-m0026-3p	XM_017056591.1		miR-361-x	XM_017062549.1
miR-6873-y	XM_017054112.1		miR-126-x	XM_017066881.1		novel-m0026-3p	XM_017063457.1		miR-361-x	XM_017063020.1
miR-6873-y	XM_017054388.1		miR-15-x	XM_017059391.1		bantam-y	XM_017048300.1		miR-361-x	XM_017063991.1
miR-6873-y	XM_017056319.1		miR-15-x	XM_017059647.1		bantam-y	XM_017052840.1		miR-452-x	XM_017052854.1
miR-6873-y	XM_017056322.1		miR-15-x	XM_017062818.1		bantam-y	XM_017055000.1		miR-452-x	XM_017057618.1
miR-6873-y	XM_017057145.1		miR-15-x	XM_017066727.1		bantam-y	XM_017056181.1		miR-452-x	XM_017060164.1
miR-6873-y	XM_017057355.1		miR-152-y	XM_017057629.1		bantam-y	XM_017056531.1		miR-452-x	XM_017062549.1
miR-6873-y	XM_017057861.1		miR-152-y	XM_017062418.1		bantam-y	XM_017056532.1		miR-543-y	XM_017048476.1
miR-6873-y	XM_017059147.1		miR-152-y	XM_017065814.1		bantam-y	XM_017061085.1		miR-543-y	XM_017051758.1
miR-6873-y	XM_017059614.1		miR-152-y	XM_017067391.1		bantam-y	XM_017064721.1		miR-543-y	XM_017055001.1
miR-6873-y	XM_017059649.1		miR-199-x	XM_017050109.1		bantam-y	XM_017065026.1		miR-543-y	XM_017056559.1
miR-6873-y	XM_017060116.1		miR-32-x	XM_017048380.1		bantam-y	XM_017066233.1		miR-543-y	XM_017059913.1
miR-6873-y	XM_017061271.1		miR-32-x	XM_017053237.1		bantam-y	XM_017066937.1		miR-543-y	XM_017059914.1
miR-6873-y	XM_017063071.1		miR-32-x	XM_017055968.1		miR-1-y	XM_017049115.1		miR-543-y	XM_017061468.1
miR-6873-y	XM_017063547.1		miR-32-x	XM_017057602.1		miR-1-y	XM_017050498.1		miR-543-y	XM_017062549.1
miR-6873-y	XM_017064721.1		miR-32-x	XM_017063457.1		miR-1-y	XM_017052921.1		miR-543-y	XM_017063479.1
miR-6873-y	XM_017064838.1		miR-32-x	XM_017063915.1		miR-1-y	XM_017053156.1		miR-543-y	XM_017064134.1
miR-980-y	XM_017049631.1		miR-769-x	XM_017064696.1		miR-1-y	XM_017055346.1		miR-543-y	XM_017066597.1
miR-980-y	XM_017051758.1		miR-1352-x	XM_017052705.1		miR-1-y	XM_017055508.1		miR-335-y	XM_017048753.1
miR-980-y	XM_017052312.1		miR-1352-x	XM_017064815.1		miR-1-y	XM_017056591.1		miR-335-y	XM_017050225.1
miR-980-y	XM_017053638.1		miR-150-x	XM_017064722.1		miR-1-y	XM_017059044.1		miR-335-y	XM_017050231.1
miR-2770-y	XM_017049628.1		miR-197-y	XM_017066157.1		miR-1-y	XM_017060065.1		miR-335-y	XM_017051758.1
miR-2770-y	XM_017049632.1		miR-203-y	XM_017059391.1		miR-1-y	XM_017060069.1		miR-335-y	XM_017051771.1
miR-2770-y	XM_017049963.1		miR-203-y	XM_017064150.1		miR-1-y	XM_017063715.1		miR-335-y	XM_017052854.1
miR-2770-y	XM_017050235.1		miR-203-y	XM_017064151.1		miR-1-y	XM_017065227.1		miR-335-y	XM_017053979.1
miR-2770-y	XM_017050382.1		miR-203-y	XM_017064696.1		miR-1-y	XM_017065311.1		miR-335-y	XM_017054538.1
miR-2770-y	XM_017051102.1		miR-203-y	XM_017064722.1		miR-12-z	XM_017048300.1		miR-335-y	XM_017058648.1
miR-2770-y	XM_017051210.1		miR-203-y	XM_017066881.1		miR-12-z	XM_017053156.1		miR-335-y	XM_017059841.1
miR-2770-y	XM_017052300.1		miR-2137-y	XM_017062062.1		miR-12-z	XM_017055408.1		miR-335-y	XM_017059913.1
miR-2770-y	XM_017053600.1		miR-22-x	XM_017055670.1		miR-12-z	XM_017058135.1		miR-335-y	XM_017059914.1
miR-2770-y	XM_017053775.1		miR-22-x	XM_017057157.1		miR-12-z	XM_017062307.1		miR-335-y	XM_017060060.1
miR-2770-y	XM_017056322.1		miR-22-x	XM_017059391.1		miR-12-z	XM_017063457.1		miR-335-y	XM_017060164.1
miR-2770-y	XM_017059147.1		miR-22-x	XM_017060768.1		miR-12-z	XM_017066465.1		miR-335-y	XM_017061678.1
miR-2770-y	XM_017059467.1		miR-22-x	XM_017064150.1		miR-12-z	XM_017066598.1		miR-335-y	XM_017062062.1
miR-2770-y	XM_017059649.1		miR-22-x	XM_017064151.1		miR-184-y	XM_017051267.1		miR-335-y	XM_017062549.1
miR-2770-y	XM_017061019.1		miR-22-x	XM_017064688.1		miR-184-y	XM_017062106.1		miR-335-y	XM_017063144.1
miR-449-x	XM_017049560.1		miR-22-x	XM_017067316.1		miR-184-y	XM_017062577.1		miR-335-y	XM_017063277.1
miR-449-x	XM_017051281.1		miR-24-x	XM_017055968.1		miR-184-y	XM_017065514.1		miR-335-y	XM_017064434.1
miR-449-x	XM_017053638.1		miR-24-x	XM_017060098.1		miR-276-y	XM_017054343.1		miR-342-y	XM_017054185.1
miR-449-x	XM_017062794.1		miR-24-x	XM_017064688.1		miR-276-y	XM_017055346.1		miR-342-y	XM_017064314.1
miR-459-x	XM_017049364.1		miR-361-x	XM_017050480.1		miR-276-y	XM_017060796.1		miR-548-y	XM_017053091.1
miR-459-x	XM_017051083.1		miR-361-x	XM_017057010.1		miR-276-y	XM_017061315.1		miR-548-y	XM_017061198.1
miR-459-x	XM_017051483.1		miR-361-x	XM_017062549.1		miR-276-y	XM_017064893.1		novel-m0004-3p	XM_017052752.1
miR-459-x	XM_017052277.1		miR-361-x	XM_017063991.1		miR-276-y	XM_017064894.1		novel-m0004-3p	XM_017053157.1
miR-459-x	XM_017053584.1		miR-452-x	XM_017050109.1		miR-276-y	XM_017065731.1		novel-m0004-3p	XM_017055001.1
miR-459-x	XM_017054388.1		miR-452-x	XM_017059116.1		miR-279-y	XM_017048300.1		novel-m0004-3p	XM_017056559.1
miR-459-x	XM_017054999.1		miR-452-x	XM_017062549.1		miR-279-y	XM_017052743.1		novel-m0004-3p	XM_017059841.1
miR-459-x	XM_017056505.1		miR-452-x	XM_017062617.1		miR-279-y	XM_017054706.1		novel-m0004-3p	XM_017063416.1
miR-459-x	XM_017057427.1		miR-452-x	XM_017063457.1		miR-279-y	XM_017056327.1		novel-m0011-5p	XM_017050948.1
miR-459-x	XM_017058304.1		miR-452-x	XM_017064412.1		miR-279-y	XM_017063019.1		novel-m0011-5p	XM_017053091.1
miR-459-x	XM_017058519.1		miR-452-x	XM_017064421.1		miR-279-y	XM_017065514.1		novel-m0011-5p	XM_017054538.1
miR-459-x	XM_017060338.1		miR-452-x	XM_017064446.1		miR-279-y	XM_017066114.1		novel-m0011-5p	XM_017058648.1
miR-459-x	XM_017060344.1		miR-452-x	XM_017066157.1		miR-279-y	XM_017066465.1		novel-m0011-5p	XM_017059722.1
miR-459-x	XM_017060727.1		miR-452-x	XM_017067316.1		miR-279-y	XM_017066946.1		novel-m0011-5p	XM_017063144.1
miR-459-x	XM_017062739.1		miR-543-y	XM_017050744.1		miR-279-y	XM_017066947.1		novel-m0011-5p	XM_017063711.1
miR-459-x	XM_017062814.1		miR-543-y	XM_017056140.1		miR-281-y	XM_017056581.1		novel-m0011-5p	XM_017063991.1
miR-459-x	XM_017063052.1		miR-543-y	XM_017059415.1		miR-281-y	XM_017065731.1		novel-m0012-5p	XM_017050214.1
miR-459-x	XM_017064253.1		miR-543-y	XM_017060753.1		miR-283-x	XM_017048798.1		novel-m0012-5p	XM_017059099.1
miR-459-x	XM_017064663.1		miR-543-y	XM_017062145.1		miR-283-x	XM_017049268.1		novel-m0015-3p	XM_017049683.1
miR-459-x	XM_017066071.1		miR-543-y	XM_017062549.1		miR-283-x	XM_017052840.1		novel-m0015-3p	XM_017055001.1
miR-459-x	XM_017066641.1		miR-543-y	XM_017065814.1		miR-283-x	XM_017053156.1		novel-m0015-3p	XM_017062549.1
miR-6039-x	XM_017048363.1		miR-543-y	XM_017067316.1		miR-283-x	XM_017053275.1		novel-m0015-3p	XM_017063767.1
miR-6039-x	XM_017049181.1		miR-335-y	XM_017048566.1		miR-283-x	XM_017053515.1		novel-m0017-5p	XM_017050214.1
miR-6039-x	XM_017049674.1		miR-335-y	XM_017048753.1		miR-283-x	XM_017053599.1		novel-m0017-5p	XM_017059099.1
miR-6039-x	XM_017049951.1		miR-335-y	XM_017048756.1		miR-283-x	XM_017054995.1		novel-m0021-3p	XM_017050264.1
miR-6039-x	XM_017049963.1		miR-335-y	XM_017048757.1		miR-283-x	XM_017055222.1		novel-m0021-3p	XM_017051983.1
miR-6039-x	XM_017050311.1		miR-335-y	XM_017050043.1		miR-283-x	XM_017055346.1		novel-m0021-3p	XM_017053976.1
miR-6039-x	XM_017051159.1		miR-335-y	XM_017050109.1		miR-283-x	XM_017055421.1		novel-m0021-3p	XM_017058597.1
miR-6039-x	XM_017053625.1		miR-335-y	XM_017050744.1		miR-283-x	XM_017055423.1		novel-m0021-3p	XM_017059099.1
miR-6039-x	XM_017055625.1		miR-335-y	XM_017050745.1		miR-283-x	XM_017055990.1		novel-m0021-3p	XM_017064648.1
miR-6039-x	XM_017057370.1		miR-335-y	XM_017052705.1		miR-283-x	XM_017056327.1		novel-m0021-3p	XM_017065223.1
miR-6039-x	XM_017057804.1		miR-335-y	XM_017053363.1		miR-283-x	XM_017056531.1		novel-m0021-3p	XM_017066597.1
miR-6039-x	XM_017058047.1		miR-335-y	XM_017053778.1		miR-283-x	XM_017056532.1		novel-m0002-3p	XM_017049683.1
miR-6039-x	XM_017058556.1		miR-335-y	XM_017054538.1		miR-283-x	XM_017058009.1		novel-m0002-3p	XM_017051659.1
miR-6039-x	XM_017058989.1		miR-335-y	XM_017056925.1		miR-283-x	XM_017060065.1		novel-m0002-3p	XM_017054087.1
miR-6039-x	XM_017059147.1		miR-335-y	XM_017056927.1		miR-283-x	XM_017060069.1		novel-m0002-3p	XM_017056014.1
miR-6039-x	XM_017063896.1		miR-335-y	XM_017059391.1		miR-283-x	XM_017060756.1		novel-m0002-3p	XM_017056849.1
miR-6039-x	XM_017065309.1		miR-335-y	XM_017059647.1		miR-283-x	XM_017062259.1		novel-m0002-3p	XM_017058278.1
miR-6039-x	XM_017067160.1		miR-335-y	XM_017060098.1		miR-283-x	XM_017062307.1		novel-m0002-3p	XM_017058279.1
miR-67-y	XM_017049181.1		miR-335-y	XM_017060588.1		miR-283-x	XM_017063457.1		novel-m0002-3p	XM_017059099.1
miR-67-y	XM_017051116.1		miR-335-y	XM_017061124.1		miR-283-x	XM_017065157.1		novel-m0002-3p	XM_017059722.1
miR-67-y	XM_017051117.1		miR-335-y	XM_017061327.1		miR-283-x	XM_017065494.1		novel-m0002-3p	XM_017060766.1
miR-67-y	XM_017053493.1		miR-335-y	XM_017061958.1		miR-283-x	XM_017065514.1		novel-m0002-3p	XM_017062549.1
miR-67-y	XM_017053959.1		miR-335-y	XM_017062062.1		miR-283-x	XM_017065816.1		novel-m0002-3p	XM_017063416.1
miR-67-y	XM_017055051.1		miR-335-y	XM_017062549.1		miR-283-x	XM_017066773.1		novel-m0002-3p	XM_017063711.1
miR-67-y	XM_017064721.1		miR-335-y	XM_017062895.1		miR-306-x	XM_017049174.1		novel-m0002-3p	XM_017063991.1
miR-67-y	XM_017065492.1		miR-335-y	XM_017063144.1		miR-306-x	XM_017054014.1		novel-m0006-3p	XM_017050946.1
miR-67-y	XM_017065493.1		miR-335-y	XM_017064434.1		miR-306-x	XM_017058459.1		novel-m0006-3p	XM_017053091.1
miR-67-y	XM_017065495.1		miR-335-y	XM_017066881.1		miR-3477-x	XM_017048969.1		novel-m0006-3p	XM_017061923.1
miR-9842-x	XM_017062831.1		miR-342-y	XM_017053363.1		miR-3477-x	XM_017050665.1		novel-m0006-3p	XM_017063144.1
miR-210-y	XM_017049560.1		miR-342-y	XM_017054185.1		miR-3477-x	XM_017050666.1		novel-m0006-3p	XM_017063277.1
miR-210-y	XM_017050235.1		miR-342-y	XM_017057179.1		miR-3477-x	XM_017050818.1		novel-m0006-3p	XM_017063991.1
miR-210-y	XM_017051102.1		miR-342-y	XM_017065504.1		miR-3477-x	XM_017051108.1		novel-m0006-3p	XM_017064229.1
miR-210-y	XM_017059373.1		miR-455-x	XM_017050744.1		miR-3477-x	XM_017052840.1		novel-m0007-3p	XM_017049788.1
miR-210-y	XM_017060394.1		miR-455-x	XM_017057179.1		miR-3477-x	XM_017053515.1		novel-m0007-3p	XM_017051983.1
miR-210-y	XM_017061298.1		miR-455-x	XM_017059391.1		miR-3477-x	XM_017054023.1		novel-m0007-3p	XM_017052409.1
miR-210-y	XM_017062739.1		miR-455-x	XM_017062788.1		miR-3477-x	XM_017055391.1		novel-m0007-3p	XM_017052988.1
miR-210-y	XM_017063071.1		miR-455-x	XM_017062818.1		miR-3477-x	XM_017055873.1		novel-m0007-3p	XM_017053157.1
miR-210-y	XM_017063547.1		miR-548-y	XM_017050043.1		miR-3477-x	XM_017055876.1		novel-m0007-3p	XM_017055971.1
miR-3743-y	XM_017049479.1		miR-548-y	XM_017061958.1		miR-3477-x	XM_017055877.1		novel-m0007-3p	XM_017056559.1
miR-3743-y	XM_017056322.1		miR-548-y	XM_017067316.1		miR-3477-x	XM_017056531.1		novel-m0007-3p	XM_017058597.1
miR-3743-y	XM_017061082.1		novel-m0004-3p	XM_017053004.1		miR-3477-x	XM_017056532.1		novel-m0007-3p	XM_017061788.1
miR-6038-x	XM_017049364.1		novel-m0004-3p	XM_017056964.1		miR-3477-x	XM_017057486.1		novel-m0007-3p	XM_017062549.1
miR-6038-x	XM_017051281.1		novel-m0004-3p	XM_017059391.1		miR-3477-x	XM_017057977.1		novel-m0007-3p	XM_017064314.1
miR-6038-x	XM_017052115.1		novel-m0004-3p	XM_017060664.1		miR-3477-x	XM_017060065.1		novel-m0007-3p	XM_017067228.1
miR-6038-x	XM_017052312.1		novel-m0004-3p	XM_017061124.1		miR-3477-x	XM_017060069.1		novel-m0007-3p	XM_017067391.1
miR-6038-x	XM_017052703.1		novel-m0004-3p	XM_017062418.1		miR-3477-x	XM_017062739.1		novel-m0010-3p	XM_017057251.1
miR-6038-x	XM_017053115.1		novel-m0004-3p	XM_017062788.1		miR-3477-x	XM_017066114.1		novel-m0014-5p	XM_017053157.1
miR-6038-x	XM_017053584.1		novel-m0004-3p	XM_017063457.1		miR-3477-x	XM_017066402.1		novel-m0014-5p	XM_017054528.1
miR-6038-x	XM_017053638.1		novel-m0004-3p	XM_017064150.1		miR-750-y	XM_017053625.1		novel-m0017-3p	XM_017053157.1
miR-6038-x	XM_017054388.1		novel-m0004-3p	XM_017064151.1		miR-750-y	XM_017056591.1		novel-m0019-5p	XM_017049788.1
miR-6038-x	XM_017055289.1		novel-m0004-3p	XM_017064197.1		miR-750-y	XM_017063645.1		novel-m0019-5p	XM_017059841.1
miR-6038-x	XM_017056743.1		novel-m0004-3p	XM_017066157.1		miR-750-y	XM_017065227.1		novel-m0019-5p	XM_017060766.1
miR-6038-x	XM_017056948.1		novel-m0004-3p	XM_017066881.1		miR-9-z	XM_017049370.1		novel-m0019-5p	XM_017065260.1
miR-6038-x	XM_017056949.1		novel-m0004-3p	XM_017067115.1		miR-9-z	XM_017057279.1		novel-m0019-5p	XM_017065269.1
miR-6038-x	XM_017057172.1		novel-m0011-5p	XM_017048380.1		miR-9-z	XM_017057977.1		novel-m0020-5p	XM_017049683.1
miR-6038-x	XM_017059147.1		novel-m0011-5p	XM_017048566.1		miR-9-z	XM_017061284.1		novel-m0020-5p	XM_017052409.1
miR-6038-x	XM_017059625.1		novel-m0011-5p	XM_017050745.1		miR-9-z	XM_017062851.1		novel-m0020-5p	XM_017053513.1
miR-6038-x	XM_017059649.1		novel-m0011-5p	XM_017053014.1		miR-9-z	XM_017064721.1		novel-m0020-5p	XM_017059913.1
miR-6038-x	XM_017060338.1		novel-m0011-5p	XM_017053363.1		miR-13-y	XM_017048300.1		novel-m0020-5p	XM_017059914.1
miR-6038-x	XM_017060344.1		novel-m0011-5p	XM_017054538.1		miR-13-y	XM_017050452.1		novel-m0020-5p	XM_017063624.1
miR-6038-x	XM_017060477.1		novel-m0011-5p	XM_017059391.1		miR-13-y	XM_017052627.1		novel-m0020-5p	XM_017064434.1
miR-6038-x	XM_017060700.1		novel-m0011-5p	XM_017061958.1		miR-13-y	XM_017053515.1		novel-m0022-3p	XM_017063624.1
miR-6038-x	XM_017062172.1		novel-m0011-5p	XM_017062788.1		miR-13-y	XM_017055922.1		novel-m0023-5p	XM_017049683.1
miR-6038-x	XM_017063207.1		novel-m0011-5p	XM_017063144.1		miR-13-y	XM_017056531.1		novel-m0023-5p	XM_017055001.1
miR-6038-x	XM_017063208.1		novel-m0011-5p	XM_017063991.1		miR-13-y	XM_017056532.1		novel-m0023-5p	XM_017057618.1
miR-6038-x	XM_017064721.1		novel-m0011-5p	XM_017064421.1		miR-13-y	XM_017056786.1		novel-m0023-5p	XM_017060164.1
miR-6038-x	XM_017064839.1		novel-m0011-5p	XM_017064446.1		miR-13-y	XM_017057321.1		novel-m0023-5p	XM_017064672.1
miR-71-y	XM_017049948.1		novel-m0011-5p	XM_017064722.1		miR-13-y	XM_017060139.1		novel-m0025-5p	XM_017050225.1
miR-71-y	XM_017051267.1		novel-m0011-5p	XM_017066594.1		miR-13-y	XM_017062851.1		novel-m0025-5p	XM_017050231.1
miR-71-y	XM_017051268.1		novel-m0012-5p	XM_017050745.1		miR-14-y	XM_017050949.1		novel-m0025-5p	XM_017057618.1
miR-71-y	XM_017051483.1		novel-m0012-5p	XM_017051932.1		miR-14-y	XM_017051954.1		novel-m0001-3p	XM_017053157.1
miR-71-y	XM_017056134.1		novel-m0012-5p	XM_017052247.1		miR-14-y	XM_017052743.1		novel-m0001-3p	XM_017056762.1
miR-71-y	XM_017057370.1		novel-m0012-5p	XM_017053835.1		miR-14-y	XM_017054995.1		novel-m0001-3p	XM_017058117.1
miR-71-y	XM_017058570.1		novel-m0012-5p	XM_017062895.1		miR-14-y	XM_017056581.1		novel-m0001-3p	XM_017058278.1
miR-71-y	XM_017059147.1		novel-m0012-5p	XM_017066727.1		miR-14-y	XM_017060065.1		novel-m0001-3p	XM_017058279.1
miR-71-y	XM_017061122.1		novel-m0015-3p	XM_017048380.1		miR-14-y	XM_017060069.1		novel-m0001-3p	XM_017059841.1
miR-71-y	XM_017061271.1		novel-m0015-3p	XM_017056964.1		miR-14-y	XM_017062360.1		novel-m0005-3p	XM_017053157.1
miR-71-y	XM_017062416.1		novel-m0015-3p	XM_017060588.1		miR-14-y	XM_017063329.1		novel-m0005-3p	XM_017056762.1
miR-71-y	XM_017065309.1		novel-m0015-3p	XM_017062549.1		miR-14-y	XM_017063457.1		novel-m0005-3p	XM_017058117.1
miR-7847-y	XM_017049674.1		novel-m0017-5p	XM_017050745.1		miR-14-y	XM_017064893.1		novel-m0005-3p	XM_017058278.1
miR-7847-y	XM_017049963.1		novel-m0017-5p	XM_017051932.1		miR-14-y	XM_017064894.1		novel-m0005-3p	XM_017058279.1
miR-7847-y	XM_017050235.1		novel-m0017-5p	XM_017052247.1		miR-14-y	XM_017066682.1		novel-m0005-3p	XM_017059841.1
miR-7847-y	XM_017055389.1		novel-m0017-5p	XM_017053835.1		miR-14-y	XM_017066937.1		novel-m0027-5p	XM_017054229.1
miR-7847-y	XM_017064721.1		novel-m0017-5p	XM_017062895.1		miR-2-y	XM_017048300.1		novel-m0027-5p	XM_017057618.1
miR-7847-y	XM_017064838.1		novel-m0017-5p	XM_017066727.1		miR-2-y	XM_017050452.1		novel-m0027-5p	XM_017063144.1
miR-251-x	XM_017048354.1		novel-m0021-3p	XM_017050745.1		miR-2-y	XM_017052627.1		let-7-x	XM_017059922.1
miR-251-x	XM_017048891.1		novel-m0021-3p	XM_017051932.1		miR-2-y	XM_017053515.1		miR-486-x	XM_017064695.1
miR-251-x	XM_017049501.1		novel-m0021-3p	XM_017055050.1		miR-2-y	XM_017055922.1		miR-148-y	XM_017063624.1
miR-251-x	XM_017050311.1		novel-m0021-3p	XM_017059391.1		miR-2-y	XM_017056531.1		miR-148-y	XM_017067391.1
miR-251-x	XM_017050908.1		novel-m0021-3p	XM_017064688.1		miR-2-y	XM_017056532.1		miR-21-x	XM_017048384.1
miR-251-x	XM_017051083.1		novel-m0021-3p	XM_017065966.1		miR-2-y	XM_017056786.1		miR-21-x	XM_017052409.1
miR-251-x	XM_017051102.1		novel-m0021-3p	XM_017065969.1		miR-2-y	XM_017057321.1		miR-21-x	XM_017059722.1
miR-251-x	XM_017051740.1		novel-m0002-3p	XM_017049729.1		miR-2-y	XM_017060139.1		miR-21-x	XM_017060060.1
miR-251-x	XM_017055625.1		novel-m0002-3p	XM_017053014.1		miR-2-y	XM_017062851.1		miR-21-x	XM_017064695.1
miR-251-x	XM_017058304.1		novel-m0002-3p	XM_017053363.1		miR-263-x	XM_017049174.1		miR-451-x	XM_017053513.1
miR-251-x	XM_017058400.1		novel-m0002-3p	XM_017055050.1		miR-263-x	XM_017051954.1		miR-451-x	XM_017062062.1
miR-251-x	XM_017061019.1		novel-m0002-3p	XM_017056257.1		miR-263-x	XM_017053427.1		miR-146-x	XM_017060060.1
miR-251-x	XM_017062371.1		novel-m0002-3p	XM_017056849.1		miR-263-x	XM_017055508.1		miR-181-x	XM_017050225.1
miR-251-x	XM_017064675.1		novel-m0002-3p	XM_017056964.1		miR-263-x	XM_017056327.1		miR-181-x	XM_017050231.1
miR-251-x	XM_017064721.1		novel-m0002-3p	XM_017058515.1		miR-263-x	XM_017057267.1		miR-181-x	XM_017051758.1
miR-251-x	XM_017066083.1		novel-m0002-3p	XM_017059116.1		miR-263-x	XM_017061672.1		miR-181-x	XM_017061468.1
miR-251-x	XM_017067320.1		novel-m0002-3p	XM_017059166.1		miR-263-x	XM_017061906.1		miR-181-x	XM_017061678.1
miR-3726-x	XM_017051281.1		novel-m0002-3p	XM_017060664.1		miR-263-x	XM_017063645.1		miR-181-x	XM_017061923.1
miR-3726-x	XM_017054388.1		novel-m0002-3p	XM_017060768.1		miR-263-x	XM_017063940.1		miR-181-x	XM_017063479.1
miR-3726-x	XM_017064675.1		novel-m0002-3p	XM_017061958.1		miR-263-x	XM_017064696.1		miR-30-x	XM_017053979.1
miR-4171-x	XM_017049181.1		novel-m0002-3p	XM_017062549.1		miR-263-x	XM_017065731.1		miR-30-x	XM_017055001.1
miR-4171-x	XM_017050382.1		novel-m0002-3p	XM_017062895.1		miR-275-y	XM_017058459.1		miR-30-x	XM_017055397.1
miR-4171-x	XM_017051281.1		novel-m0002-3p	XM_017063991.1		miR-307-y	XM_017048300.1		miR-30-x	XM_017058278.1
miR-4171-x	XM_017052153.1		novel-m0002-3p	XM_017064421.1		miR-307-y	XM_017063457.1		miR-30-x	XM_017058279.1
miR-4171-x	XM_017060700.1		novel-m0002-3p	XM_017064446.1		miR-307-y	XM_017064721.1		miR-30-x	XM_017058627.1
miR-4171-x	XM_017061271.1		novel-m0002-3p	XM_017064722.1		miR-307-y	XM_017065494.1		miR-30-x	XM_017059722.1
miR-6043-y	XM_017056561.1		novel-m0002-3p	XM_017066157.1		miR-317-y	XM_017048340.1		miR-30-x	XM_017063624.1
miR-6043-y	XM_017057504.1		novel-m0007-3p	XM_017051430.1		miR-317-y	XM_017048343.1		miR-30-x	XM_017064434.1
miR-6043-y	XM_017059958.1		novel-m0007-3p	XM_017052234.1		miR-317-y	XM_017052117.1		miR-92-y	XM_017056014.1
miR-6043-y	XM_017064721.1		novel-m0007-3p	XM_017052247.1		miR-317-y	XM_017053156.1		miR-92-y	XM_017061678.1
miR-927-y	XM_017051241.1		novel-m0007-3p	XM_017053835.1		miR-317-y	XM_017053515.1		miR-92-y	XM_017064695.1
miR-927-y	XM_017053625.1		novel-m0007-3p	XM_017055169.1		miR-317-y	XM_017059467.1		miR-25-y	XM_017048476.1
miR-927-y	XM_017054489.1		novel-m0007-3p	XM_017055968.1		miR-317-y	XM_017062739.1		miR-25-y	XM_017050225.1
miR-927-y	XM_017059614.1		novel-m0007-3p	XM_017059391.1		miR-317-y	XM_017063882.1		miR-25-y	XM_017050231.1
miR-927-y	XM_017060387.1		novel-m0007-3p	XM_017059647.1		miR-317-y	XM_017064153.1		miR-25-y	XM_017056014.1
novel-m0026-3p	XM_017055025.1		novel-m0007-3p	XM_017062549.1		miR-317-y	XM_017064696.1		miR-25-y	XM_017059099.1
bantam-y	XM_017048363.1		novel-m0007-3p	XM_017063457.1		miR-317-y	XM_017064721.1		miR-25-y	XM_017061678.1
bantam-y	XM_017048891.1		novel-m0007-3p	XM_017064722.1		miR-317-y	XM_017064768.1		miR-25-y	XM_017064314.1
bantam-y	XM_017049963.1		novel-m0007-3p	XM_017067391.1		miR-317-y	XM_017066668.1		miR-25-y	XM_017064695.1
bantam-y	XM_017050311.1		novel-m0014-5p	XM_017061958.1		miR-34-x	XM_017051069.1		miR-26-x	XM_017051659.1
bantam-y	XM_017064721.1		novel-m0014-5p	XM_017066881.1		miR-34-x	XM_017053156.1		miR-26-x	XM_017052752.1
miR-1-y	XM_017048354.1		novel-m0014-5p	XM_017067316.1		miR-34-x	XM_017054680.1		miR-26-x	XM_017052854.1
miR-1-y	XM_017049501.1		novel-m0017-3p	XM_017050480.1		miR-34-x	XM_017060065.1		miR-26-x	XM_017063026.1
miR-1-y	XM_017049513.1		novel-m0017-3p	XM_017061124.1		miR-34-x	XM_017060069.1		miR-26-x	XM_017063767.1
miR-1-y	XM_017052920.1		novel-m0017-3p	XM_017064111.1		miR-34-x	XM_017065514.1		miR-26-x	XM_017064695.1
miR-1-y	XM_017052921.1		novel-m0019-5p	XM_017048380.1		miR-375-y	XM_017050498.1		miR-26-x	XM_017066597.1
miR-1-y	XM_017055017.1		novel-m0019-5p	XM_017049365.1		miR-375-y	XM_017051326.1		miR-27-y	XM_017048753.1
miR-1-y	XM_017055018.1		novel-m0019-5p	XM_017053622.1		miR-375-y	XM_017051331.1		miR-27-y	XM_017052409.1
miR-1-y	XM_017055051.1		novel-m0019-5p	XM_017056964.1		miR-375-y	XM_017053156.1		miR-27-y	XM_017053513.1
miR-1-y	XM_017055935.1		novel-m0019-5p	XM_017057727.1		miR-375-y	XM_017053650.1		miR-27-y	XM_017054414.1
miR-1-y	XM_017057145.1		novel-m0019-5p	XM_017060768.1		miR-375-y	XM_017053651.1		miR-27-y	XM_017058648.1
miR-1-y	XM_017057172.1		novel-m0019-5p	XM_017064722.1		miR-375-y	XM_017054566.1		miR-27-y	XM_017062549.1
miR-1-y	XM_017058556.1		novel-m0019-5p	XM_017065269.1		miR-375-y	XM_017059044.1		miR-27-y	XM_017063693.1
miR-1-y	XM_017059625.1		novel-m0019-5p	XM_017066881.1		miR-375-y	XM_017060132.1		miR-27-y	XM_017064648.1
miR-1-y	XM_017061019.1		novel-m0020-5p	XM_017048566.1		miR-375-y	XM_017060139.1		miR-27-y	XM_017064695.1
miR-1-y	XM_017061122.1		novel-m0020-5p	XM_017053363.1		miR-375-y	XM_017064153.1		miR-27-y	XM_017065409.1
miR-1-y	XM_017062371.1		novel-m0020-5p	XM_017056964.1		miR-375-y	XM_017064253.1		miR-29-y	XM_017049683.1
miR-1-y	XM_017063896.1		novel-m0020-5p	XM_017057602.1		miR-375-y	XM_017064254.1		miR-29-y	XM_017064314.1
miR-1-y	XM_017064838.1		novel-m0020-5p	XM_017059391.1		miR-375-y	XM_017064721.1		miR-29-y	XM_017064695.1
miR-1-y	XM_017066716.1		novel-m0020-5p	XM_017060753.1		miR-375-y	XM_017065604.1		miR-151-y	XM_017054185.1
miR-12-z	XM_017048354.1		novel-m0020-5p	XM_017061124.1		miR-71-x	XM_017055922.1		miR-151-y	XM_017063767.1
miR-12-z	XM_017049963.1		novel-m0020-5p	XM_017064434.1		miR-71-x	XM_017056327.1		miR-320-y	XM_017052409.1
miR-12-z	XM_017050311.1		novel-m0020-5p	XM_017064722.1		miR-71-x	XM_017056581.1		miR-320-y	XM_017057939.1
miR-12-z	XM_017052758.1		novel-m0022-3p	XM_017051351.1		miR-71-x	XM_017057481.1		miR-320-y	XM_017063767.1
miR-12-z	XM_017055121.1		novel-m0023-5p	XM_017056140.1		miR-71-x	XM_017057483.1		miR-320-y	XM_017065112.1
miR-12-z	XM_017056505.1		novel-m0023-5p	XM_017059431.1		miR-71-x	XM_017064253.1		miR-320-y	XM_017066597.1
miR-12-z	XM_017056709.1		novel-m0023-5p	XM_017059964.1		miR-71-x	XM_017064254.1		miR-142-x	XM_017057251.1
miR-12-z	XM_017056948.1		novel-m0023-5p	XM_017064676.1		miR-71-x	XM_017064721.1		miR-142-x	XM_017057618.1
miR-12-z	XM_017056949.1		novel-m0023-5p	XM_017064688.1		miR-71-x	XM_017064768.1		miR-142-x	XM_017063767.1
miR-12-z	XM_017058134.1		novel-m0024-3p	XM_017053622.1		miR-8-y	XM_017048300.1		miR-20-x	XM_017052453.1
miR-12-z	XM_017059987.1		novel-m0024-3p	XM_017059647.1		miR-8-y	XM_017048340.1		miR-20-x	XM_017054185.1
miR-12-z	XM_017062289.1		novel-m0024-3p	XM_017061124.1		miR-8-y	XM_017048343.1		miR-20-x	XM_017056559.1
miR-184-y	XM_017049560.1		novel-m0024-3p	XM_017062549.1		miR-8-y	XM_017048969.1		miR-20-x	XM_017067214.1
miR-184-y	XM_017050959.1		novel-m0024-3p	XM_017062788.1		miR-8-y	XM_017049632.1		miR-20-x	XM_017067228.1
miR-184-y	XM_017051267.1		novel-m0024-3p	XM_017064696.1		miR-8-y	XM_017051108.1		miR-22-y	XM_017049788.1
miR-184-y	XM_017051268.1		novel-m0024-3p	XM_017065993.1		miR-8-y	XM_017053515.1		miR-22-y	XM_017067228.1
miR-184-y	XM_017053959.1		novel-m0025-5p	XM_017050744.1		miR-8-y	XM_017053650.1		miR-221-z	XM_017052409.1
miR-184-y	XM_017054847.1		novel-m0025-5p	XM_017059391.1		miR-8-y	XM_017053651.1		miR-221-z	XM_017054528.1
miR-184-y	XM_017054851.1		novel-m0025-5p	XM_017063457.1		miR-8-y	XM_017053963.1		miR-221-z	XM_017055971.1
miR-184-y	XM_017058614.1		novel-m0025-5p	XM_017067316.1		miR-8-y	XM_017055421.1		miR-221-z	XM_017063624.1
miR-184-y	XM_017065449.1		novel-m0001-3p	XM_017050109.1		miR-8-y	XM_017055423.1		miR-221-z	XM_017064434.1
miR-184-y	XM_017067001.1		novel-m0001-3p	XM_017064412.1		miR-8-y	XM_017057321.1		miR-128-y	XM_017052409.1
miR-276-y	XM_017049569.1		novel-m0001-3p	XM_017065966.1		miR-8-y	XM_017058172.1		miR-128-y	XM_017063693.1
miR-276-y	XM_017049653.1		novel-m0001-3p	XM_017065969.1		miR-8-y	XM_017059044.1		miR-128-y	XM_017064695.1
miR-276-y	XM_017054489.1		novel-m0001-3p	XM_017066594.1		miR-8-y	XM_017059272.1		miR-143-y	XM_017055001.1
miR-276-y	XM_017054735.1		novel-m0005-3p	XM_017050109.1		miR-8-y	XM_017060439.1		miR-143-y	XM_017062062.1
miR-276-y	XM_017056561.1		novel-m0005-3p	XM_017064412.1		miR-8-y	XM_017060756.1		miR-143-y	XM_017063416.1
miR-276-y	XM_017060394.1		novel-m0005-3p	XM_017065966.1		miR-8-y	XM_017063457.1		miR-143-y	XM_017064434.1
miR-276-y	XM_017062371.1		novel-m0005-3p	XM_017065969.1		miR-8-y	XM_017064721.1		miR-16-x	XM_017064314.1
miR-276-y	XM_017063295.1		novel-m0005-3p	XM_017066594.1		miR-8-y	XM_017064768.1		miR-222-y	XM_017050039.1
miR-276-y	XM_017063417.1		novel-m0027-5p	XM_017053461.1		miR-8-y	XM_017066402.1		miR-222-y	XM_017054528.1
miR-276-y	XM_017066088.1		novel-m0027-5p	XM_017058515.1		miR-8-y	XM_017067050.1		miR-222-y	XM_017063624.1
miR-279-y	XM_017050311.1		novel-m0027-5p	XM_017063144.1		miR-996-y	XM_017048300.1		miR-222-y	XM_017064434.1
miR-279-y	XM_017051083.1		let-7-x	XM_017061124.1		miR-996-y	XM_017049119.1		miR-318-y	XM_017051983.1
miR-279-y	XM_017051350.1		miR-486-x	XM_017051351.1		miR-996-y	XM_017052743.1		miR-423-y	XM_017052854.1
miR-279-y	XM_017053638.1		miR-486-x	XM_017053014.1		miR-996-y	XM_017054706.1		miR-423-y	XM_017063144.1
miR-279-y	XM_017054735.1		miR-486-x	XM_017057602.1		miR-996-y	XM_017056327.1
miR-279-y	XM_017056322.1		miR-486-x	XM_017064696.1		miR-996-y	XM_017065514.1
miR-279-y	XM_017059614.1		miR-148-y	XM_017057629.1		miR-996-y	XM_017066114.1
miR-279-y	XM_017060334.1		miR-148-y	XM_017062418.1		miR-996-y	XM_017066465.1
miR-279-y	XM_017061122.1		miR-148-y	XM_017065814.1		miR-996-y	XM_017066946.1
miR-279-y	XM_017063020.1		miR-148-y	XM_017067391.1		miR-996-y	XM_017066947.1
miR-279-y	XM_017065270.1		miR-21-x	XM_017050109.1		miR-100-x	XM_017049632.1
miR-281-y	XM_017051159.1		miR-21-x	XM_017057571.1		miR-100-x	XM_017055922.1
miR-281-y	XM_017058848.1		miR-21-x	XM_017060098.1		miR-100-x	XM_017057849.1
miR-281-y	XM_017058849.1		miR-21-x	XM_017062617.1		miR-100-x	XM_017064641.1
miR-281-y	XM_017058851.1		miR-21-x	XM_017064696.1		miR-1175-y	XM_017051740.1
miR-283-x	XM_017048350.1		miR-21-x	XM_017064722.1		miR-1175-y	XM_017052300.1
miR-283-x	XM_017049570.1		miR-21-x	XM_017066044.1		miR-1175-y	XM_017053275.1
miR-283-x	XM_017049631.1		miR-451-x	XM_017059863.1		miR-1175-y	XM_017053797.1
miR-283-x	XM_017049653.1		miR-451-x	XM_017062062.1		miR-1175-y	XM_017055421.1
miR-283-x	XM_017050382.1		miR-451-x	XM_017066727.1		miR-1175-y	XM_017055423.1
miR-283-x	XM_017051317.1		miR-92-y	XM_017048380.1		miR-1175-y	XM_017057139.1
miR-283-x	XM_017051350.1		miR-92-y	XM_017053237.1		miR-1175-y	XM_017059044.1
miR-283-x	XM_017051483.1		miR-92-y	XM_017057602.1		miR-1175-y	XM_017061315.1
miR-283-x	XM_017051933.1		miR-92-y	XM_017063457.1		miR-1175-y	XM_017062307.1
miR-283-x	XM_017052277.1		miR-92-y	XM_017064696.1		miR-1175-y	XM_017062859.1
miR-283-x	XM_017052703.1		miR-146-x	XM_017060098.1		miR-1175-y	XM_017063457.1
miR-283-x	XM_017052755.1		miR-146-x	XM_017062788.1		miR-1175-y	XM_017064696.1
miR-283-x	XM_017053515.1		miR-181-x	XM_017048566.1		miR-1175-y	XM_017066395.1
miR-283-x	XM_017053536.1		miR-181-x	XM_017052705.1		miR-125-x	XM_017065522.1
miR-283-x	XM_017054388.1		miR-181-x	XM_017056140.1		miR-125-x	XM_017065526.1
miR-283-x	XM_017054735.1		miR-181-x	XM_017059431.1		miR-252-x	XM_017048340.1
miR-283-x	XM_017054995.1		miR-181-x	XM_017061923.1		miR-252-x	XM_017048343.1
miR-283-x	XM_017055121.1		miR-181-x	XM_017064201.1		miR-252-x	XM_017050498.1
miR-283-x	XM_017056322.1		miR-181-x	XM_017065814.1		miR-252-x	XM_017051108.1
miR-283-x	XM_017056431.1		miR-27-y	XM_017048566.1		miR-252-x	XM_017051740.1
miR-283-x	XM_017057081.1		miR-27-y	XM_017048753.1		miR-252-x	XM_017053156.1
miR-283-x	XM_017057145.1		miR-27-y	XM_017048756.1		miR-252-x	XM_017054312.1
miR-283-x	XM_017057172.1		miR-27-y	XM_017048757.1		miR-252-x	XM_017055408.1
miR-283-x	XM_017057370.1		miR-27-y	XM_017049492.1		miR-252-x	XM_017057486.1
miR-283-x	XM_017058008.1		miR-27-y	XM_017050109.1		miR-252-x	XM_017063483.1
miR-283-x	XM_017058009.1		miR-27-y	XM_017054414.1		miR-252-x	XM_017065227.1
miR-283-x	XM_017058072.1		miR-27-y	XM_017057602.1		miR-252-x	XM_017065604.1
miR-283-x	XM_017058570.1		miR-27-y	XM_017059116.1		miR-252-x	XM_017066083.1
miR-283-x	XM_017059471.1		miR-27-y	XM_017059294.1		miR-277-y	XM_017048324.1
miR-283-x	XM_017059625.1		miR-27-y	XM_017060753.1		miR-277-y	XM_017048798.1
miR-283-x	XM_017060141.1		miR-27-y	XM_017061124.1		miR-277-y	XM_017050452.1
miR-283-x	XM_017060394.1		miR-27-y	XM_017062549.1		miR-277-y	XM_017051515.1
miR-283-x	XM_017060756.1		miR-27-y	XM_017062850.1		miR-277-y	XM_017051631.1
miR-283-x	XM_017061910.1		miR-27-y	XM_017064696.1		miR-277-y	XM_017052300.1
miR-283-x	XM_017062164.1		miR-27-y	XM_017065408.1		miR-277-y	XM_017054558.1
miR-283-x	XM_017062172.1		miR-27-y	XM_017065409.1		miR-277-y	XM_017055421.1
miR-283-x	XM_017063117.1		miR-30-x	XM_017050043.1		miR-277-y	XM_017055423.1
miR-283-x	XM_017063417.1		miR-30-x	XM_017050625.1		miR-277-y	XM_017057139.1
miR-283-x	XM_017064195.1		miR-30-x	XM_017064434.1		miR-277-y	XM_017058172.1
miR-283-x	XM_017064196.1		miR-30-x	XM_017066157.1		miR-277-y	XM_017060065.1
miR-283-x	XM_017064675.1		miR-30-x	XM_017067316.1		miR-277-y	XM_017060069.1
miR-283-x	XM_017065160.1		miR-126-y	XM_017057727.1		miR-277-y	XM_017060756.1
miR-283-x	XM_017065407.1		miR-126-y	XM_017063577.1		miR-277-y	XM_017061146.1
miR-283-x	XM_017065410.1		miR-126-y	XM_017063579.1		miR-277-y	XM_017061284.1
miR-283-x	XM_017065492.1		miR-126-y	XM_017063585.1		miR-277-y	XM_017062577.1
miR-283-x	XM_017065493.1		miR-126-y	XM_017064688.1		miR-277-y	XM_017062731.1
miR-283-x	XM_017065495.1		miR-25-y	XM_017053778.1		miR-277-y	XM_017063371.1
miR-283-x	XM_017066046.1		miR-25-y	XM_017057602.1		miR-277-y	XM_017063645.1
miR-306-x	XM_017048906.1		miR-25-y	XM_017063457.1		miR-277-y	XM_017064098.1
miR-306-x	XM_017050235.1		miR-25-y	XM_017064696.1		miR-277-y	XM_017064893.1
miR-306-x	XM_017050382.1		miR-26-x	XM_017060753.1		miR-277-y	XM_017064894.1
miR-306-x	XM_017058451.1		miR-26-x	XM_017061124.1		miR-277-y	XM_017065514.1
miR-306-x	XM_017058455.1		miR-26-x	XM_017062818.1		miR-277-y	XM_017065604.1
miR-306-x	XM_017058459.1		miR-26-x	XM_017064696.1		miR-278-y	XM_017051326.1
miR-306-x	XM_017061755.1		miR-29-y	XM_017057602.1		miR-278-y	XM_017051331.1
miR-306-x	XM_017062172.1		miR-29-y	XM_017061327.1		miR-305-x	XM_017048798.1
miR-3477-x	XM_017048969.1		miR-29-y	XM_017062788.1		miR-305-x	XM_017050452.1
miR-3477-x	XM_017050088.1		miR-29-y	XM_017064696.1		miR-305-x	XM_017050665.1
miR-3477-x	XM_017051102.1		miR-320-y	XM_017061124.1		miR-305-x	XM_017050666.1
miR-3477-x	XM_017053515.1		miR-320-y	XM_017062788.1		miR-305-x	XM_017053625.1
miR-3477-x	XM_017053591.1		miR-151-y	XM_017053237.1		miR-305-x	XM_017053650.1
miR-3477-x	XM_017054191.1		miR-151-y	XM_017054185.1		miR-305-x	XM_017053651.1
miR-3477-x	XM_017054545.1		miR-151-y	XM_017063457.1		miR-305-x	XM_017054343.1
miR-3477-x	XM_017055051.1		miR-221-z	XM_017048380.1		miR-305-x	XM_017055408.1
miR-3477-x	XM_017055873.1		miR-221-z	XM_017055968.1		miR-305-x	XM_017055990.1
miR-3477-x	XM_017055875.1		miR-221-z	XM_017057157.1		miR-305-x	XM_017056257.1
miR-3477-x	XM_017056350.1		miR-221-z	XM_017064434.1		miR-305-x	XM_017056531.1
miR-3477-x	XM_017056743.1		miR-99-x	XM_017062818.1		miR-305-x	XM_017056532.1
miR-3477-x	XM_017056948.1		miR-99-x	XM_017064688.1		miR-305-x	XM_017058774.1
miR-3477-x	XM_017056949.1		miR-128-y	XM_017064696.1		miR-305-x	XM_017062816.1
miR-3477-x	XM_017057804.1		miR-20-x	XM_017050625.1		miR-305-x	XM_017063715.1
miR-3477-x	XM_017058331.1		miR-20-x	XM_017053363.1		miR-305-x	XM_017064641.1
miR-3477-x	XM_017058570.1		miR-20-x	XM_017054185.1		miR-305-x	XM_017065138.1
miR-3477-x	XM_017059027.1		miR-20-x	XM_017060753.1		miR-305-x	XM_017065764.1
miR-3477-x	XM_017059147.1		miR-20-x	XM_017064150.1		miR-305-x	XM_017066773.1
miR-3477-x	XM_017059373.1		miR-20-x	XM_017064151.1		miR-7-x	XM_017049119.1
miR-3477-x	XM_017059614.1		miR-20-x	XM_017064722.1		miR-7-x	XM_017050229.1
miR-3477-x	XM_017059699.1		miR-22-y	XM_017064722.1		miR-7-x	XM_017050230.1
miR-3477-x	XM_017061271.1		miR-22-y	XM_017066881.1		miR-7-x	XM_017050665.1
miR-3477-x	XM_017062739.1		miR-423-y	XM_017050043.1		miR-7-x	XM_017050666.1
miR-3477-x	XM_017062838.1		miR-423-y	XM_017063144.1		miR-7-x	XM_017052627.1
miR-3477-x	XM_017064663.1		miR-101-y	XM_017050151.1		miR-7-x	XM_017057977.1
miR-3477-x	XM_017066088.1		miR-101-y	XM_017050156.1		miR-7-x	XM_017062307.1
miR-3477-x	XM_017066377.1		miR-143-y	XM_017059294.1		miR-7-x	XM_017066465.1
miR-3477-x	XM_017067227.1		miR-143-y	XM_017062062.1		miR-9-y	XM_017050229.1
miR-750-y	XM_017049015.1		miR-143-y	XM_017064150.1		miR-9-y	XM_017050230.1
miR-750-y	XM_017050311.1		miR-143-y	XM_017064151.1		miR-9-y	XM_017051069.1
miR-750-y	XM_017052312.1		miR-143-y	XM_017064434.1		miR-9-y	XM_017051075.1
miR-750-y	XM_017053625.1		miR-16-x	XM_017059391.1		miR-9-y	XM_017053650.1
miR-750-y	XM_017058556.1		miR-16-x	XM_017059647.1		miR-9-y	XM_017053651.1
miR-750-y	XM_017061019.1		miR-16-x	XM_017062818.1		miR-9-y	XM_017059527.1
miR-8-y	XM_017048288.1		miR-16-x	XM_017066727.1		miR-9-y	XM_017059530.1
miR-8-y	XM_017048354.1		miR-183-x	XM_017048753.1		miR-9-y	XM_017066465.1
miR-8-y	XM_017048363.1		miR-183-x	XM_017048756.1		miR-989-y	XM_017048340.1
miR-8-y	XM_017048715.1		miR-183-x	XM_017048757.1		miR-989-y	XM_017048343.1
miR-8-y	XM_017048969.1		miR-183-x	XM_017058850.1		miR-989-y	XM_017053625.1
miR-8-y	XM_017049632.1		miR-183-x	XM_017059116.1		miR-989-y	XM_017059356.1
miR-8-y	XM_017049783.1		miR-183-x	XM_017064696.1		miR-989-y	XM_017062816.1
miR-8-y	XM_017049951.1		miR-183-x	XM_017064793.1		miR-2478-y	XM_017048340.1
miR-8-y	XM_017051102.1		miR-183-x	XM_017067316.1		miR-2478-y	XM_017048343.1
miR-8-y	XM_017051281.1		miR-191-x	XM_017050109.1		miR-2478-y	XM_017055137.1
miR-8-y	XM_017051483.1		miR-191-x	XM_017051514.1		miR-2478-y	XM_017058208.1
miR-8-y	XM_017052069.1		miR-191-x	XM_017053622.1		miR-2478-y	XM_017059044.1
miR-8-y	XM_017052755.1		miR-191-x	XM_017054679.1		miR-2478-y	XM_017064721.1
miR-8-y	XM_017053515.1		miR-191-x	XM_017055919.1		miR-2478-y	XM_017066598.1
miR-8-y	XM_017054999.1		miR-191-x	XM_017055968.1		miR-282-x	XM_017061672.1
miR-8-y	XM_017056134.1		miR-191-x	XM_017056964.1		miR-282-x	XM_017064974.1
miR-8-y	XM_017056350.1		miR-191-x	XM_017062062.1		miR-282-x	XM_017066465.1
miR-8-y	XM_017056948.1		miR-191-x	XM_017064696.1		miR-315-x	XM_017048300.1
miR-8-y	XM_017056949.1		miR-191-x	XM_017066157.1		miR-315-x	XM_017051740.1
miR-8-y	XM_017057370.1		miR-222-y	XM_017048380.1		miR-315-x	XM_017052119.1
miR-8-y	XM_017058304.1		miR-222-y	XM_017057157.1		miR-315-x	XM_017053625.1
miR-8-y	XM_017060387.1		miR-222-y	XM_017063457.1		miR-315-x	XM_017053768.1
miR-8-y	XM_017060574.1		miR-222-y	XM_017064434.1		miR-315-x	XM_017056531.1
miR-8-y	XM_017060756.1		miR-23-y	XM_017051932.1		miR-315-x	XM_017056532.1
miR-8-y	XM_017063843.1		miR-23-y	XM_017053014.1		miR-315-x	XM_017056581.1
miR-8-y	XM_017064721.1		miR-23-y	XM_017053622.1		miR-315-x	XM_017057486.1
miR-8-y	XM_017064768.1		miR-23-y	XM_017055968.1		miR-315-x	XM_017058135.1
miR-8-y	XM_017065961.1		miR-23-y	XM_017057629.1		miR-315-x	XM_017058208.1
miR-8-y	XM_017066088.1		miR-23-y	XM_017064412.1		miR-315-x	XM_017059044.1
miR-8-y	XM_017066377.1		miR-23-y	XM_017065768.1		miR-315-x	XM_017060339.1
miR-9-z	XM_017049963.1		miR-23-y	XM_017066018.1		miR-315-x	XM_017060441.1
miR-9-z	XM_017050382.1					miR-315-x	XM_017061608.1
miR-9-z	XM_017054137.1					miR-315-x	XM_017061612.1
miR-9-z	XM_017054489.1					miR-315-x	XM_017062504.1
miR-9-z	XM_017055181.1					miR-315-x	XM_017064153.1
miR-9-z	XM_017057279.1					miR-315-x	XM_017065141.1
miR-9-z	XM_017057291.1					miR-315-x	XM_017065604.1
miR-9-z	XM_017060586.1					miR-315-x	XM_017065764.1
miR-9-z	XM_017061122.1					miR-315-x	XM_017066245.1
miR-9-z	XM_017061447.1					miR-315-x	XM_017066402.1
miR-9-z	XM_017064721.1					miR-315-x	XM_017066598.1
miR-9-z	XM_017067320.1					miR-315-x	XM_017067206.1
miR-1175-y	XM_017048363.1					miR-316-x	XM_017051183.1
miR-1175-y	XM_017051740.1					miR-316-x	XM_017051326.1
miR-1175-y	XM_017052277.1					miR-316-x	XM_017051331.1
miR-1175-y	XM_017052300.1					miR-316-x	XM_017052627.1
miR-1175-y	XM_017054112.1					miR-316-x	XM_017053156.1
miR-1175-y	XM_017056319.1					miR-316-x	XM_017053515.1
miR-1175-y	XM_017059147.1					miR-316-x	XM_017055346.1
miR-13-y	XM_017048581.1					miR-316-x	XM_017056327.1
miR-13-y	XM_017048906.1					miR-316-x	XM_017060065.1
miR-13-y	XM_017049674.1					miR-316-x	XM_017060069.1
miR-13-y	XM_017049783.1					miR-316-x	XM_017062731.1
miR-13-y	XM_017049948.1					miR-316-x	XM_017064470.1
miR-13-y	XM_017051083.1					miR-316-x	XM_017064768.1
miR-13-y	XM_017051210.1					miR-316-x	XM_017066083.1
miR-13-y	XM_017051483.1					miR-3759-y	XM_017061146.1
miR-13-y	XM_017052153.1					miR-3786-x	XM_017048324.1
miR-13-y	XM_017052703.1					miR-3786-x	XM_017050154.1
miR-13-y	XM_017053315.1					miR-3786-x	XM_017057631.1
miR-13-y	XM_017053515.1					miR-3786-x	XM_017061200.1
miR-13-y	XM_017053959.1					miR-3786-x	XM_017061384.1
miR-13-y	XM_017054388.1					miR-3786-x	XM_017063578.1
miR-13-y	XM_017054583.1					miR-3786-x	XM_017063583.1
miR-13-y	XM_017055017.1					miR-3786-x	XM_017063585.1
miR-13-y	XM_017055018.1					miR-3786-x	XM_017065514.1
miR-13-y	XM_017056785.1					miR-4448-y	XM_017063763.1
miR-13-y	XM_017058304.1					miR-8-x	XM_017055346.1
miR-13-y	XM_017058556.1					miR-8-x	XM_017056327.1
miR-13-y	XM_017059147.1					miR-8-x	XM_017058809.1
miR-13-y	XM_017060139.1					miR-8-x	XM_017059467.1
miR-13-y	XM_017060140.1					miR-8-x	XM_017064696.1
miR-13-y	XM_017060700.1					miR-8-x	XM_017064768.1
miR-13-y	XM_017061122.1					miR-8503-x	XM_017048340.1
miR-13-y	XM_017062371.1					miR-8503-x	XM_017048343.1
miR-13-y	XM_017064663.1					miR-8503-x	XM_017055137.1
miR-13-y	XM_017064838.1					miR-8503-x	XM_017058208.1
miR-13-y	XM_017065407.1					miR-8503-x	XM_017062577.1
miR-13-y	XM_017065410.1					miR-8503-x	XM_017063457.1
miR-13-y	XM_017066071.1					miR-8503-x	XM_017064696.1
miR-14-y	XM_017049067.1					miR-87-y	XM_017051954.1
miR-14-y	XM_017049479.1					miR-87-y	XM_017052627.1
miR-14-y	XM_017050088.1					miR-87-y	XM_017053126.1
miR-14-y	XM_017051958.1					miR-87-y	XM_017053599.1
miR-14-y	XM_017054995.1					miR-87-y	XM_017062896.1
miR-14-y	XM_017055389.1					miR-87-y	XM_017064153.1
miR-14-y	XM_017058331.1					miR-87-y	XM_017064696.1
miR-14-y	XM_017058989.1					miR-12-x	XM_017048300.1
miR-14-y	XM_017060312.1					miR-12-x	XM_017053156.1
miR-14-y	XM_017060313.1					miR-12-x	XM_017055408.1
miR-14-y	XM_017061122.1					miR-12-x	XM_017058135.1
miR-14-y	XM_017061591.1					miR-12-x	XM_017062307.1
miR-14-y	XM_017061663.1					miR-12-x	XM_017063457.1
miR-14-y	XM_017067227.1					miR-12-x	XM_017066465.1
miR-2-y	XM_017048581.1					miR-12-x	XM_017066598.1
miR-2-y	XM_017048906.1					miR-133-z	XM_017057631.1
miR-2-y	XM_017049674.1					miR-133-z	XM_017066395.1
miR-2-y	XM_017049783.1					miR-33-x	XM_017050452.1
miR-2-y	XM_017049948.1					miR-33-x	XM_017050498.1
miR-2-y	XM_017051210.1					miR-33-x	XM_017052743.1
miR-2-y	XM_017052153.1					miR-33-x	XM_017057321.1
miR-2-y	XM_017052703.1					miR-33-x	XM_017059098.1
miR-2-y	XM_017053315.1					miR-33-x	XM_017060163.1
miR-2-y	XM_017053515.1					miR-33-x	XM_017060707.1
miR-2-y	XM_017053638.1					miR-33-x	XM_017062886.1
miR-2-y	XM_017054388.1					miR-33-x	XM_017063019.1
miR-2-y	XM_017054583.1					miR-33-x	XM_017064721.1
miR-2-y	XM_017054999.1					miR-33-x	XM_017066773.1
miR-2-y	XM_017055017.1					miR-3793-x	XM_017050229.1
miR-2-y	XM_017055018.1					miR-3793-x	XM_017050230.1
miR-2-y	XM_017056785.1					miR-3793-x	XM_017053156.1
miR-2-y	XM_017059147.1					miR-3793-x	XM_017055922.1
miR-2-y	XM_017060139.1					miR-3793-x	XM_017060132.1
miR-2-y	XM_017060140.1					miR-3793-x	XM_017062851.1
miR-2-y	XM_017060700.1					miR-3793-x	XM_017064721.1
miR-2-y	XM_017061122.1					miR-3793-x	XM_017066465.1
miR-2-y	XM_017064838.1					miR-46-y	XM_017050229.1
miR-2-y	XM_017065407.1					miR-46-y	XM_017050230.1
miR-2-y	XM_017065410.1					miR-46-y	XM_017057486.1
miR-2-y	XM_017066071.1					miR-46-y	XM_017065731.1
miR-263-x	XM_017049963.1					miR-79-y	XM_017053650.1
miR-263-x	XM_017051210.1					miR-79-y	XM_017053651.1
miR-263-x	XM_017051281.1					miR-79-y	XM_017054932.1
miR-263-x	XM_017051958.1					miR-79-y	XM_017059527.1
miR-263-x	XM_017053425.1					miR-79-y	XM_017059530.1
miR-263-x	XM_017056067.1					miR-79-y	XM_017062307.1
miR-263-x	XM_017056132.1					miR-7975-y	XM_017048468.1
miR-263-x	XM_017056322.1					miR-124-y	XM_017053515.1
miR-263-x	XM_017058848.1					miR-124-y	XM_017056591.1
miR-263-x	XM_017058849.1					miR-216-x	XM_017048300.1
miR-263-x	XM_017058851.1					miR-216-x	XM_017048798.1
miR-263-x	XM_017061447.1					miR-216-x	XM_017049268.1
miR-263-x	XM_017061664.1					miR-216-x	XM_017051069.1
miR-263-x	XM_017063940.1					miR-216-x	XM_017051075.1
miR-263-x	XM_017065534.1					miR-216-x	XM_017053156.1
miR-275-y	XM_017048906.1					miR-216-x	XM_017053275.1
miR-275-y	XM_017050235.1					miR-216-x	XM_017053515.1
miR-275-y	XM_017058451.1					miR-216-x	XM_017053599.1
miR-275-y	XM_017058455.1					miR-216-x	XM_017054995.1
miR-275-y	XM_017058459.1					miR-216-x	XM_017055222.1
miR-275-y	XM_017061755.1					miR-216-x	XM_017055346.1
miR-307-y	XM_017049181.1					miR-216-x	XM_017055421.1
miR-307-y	XM_017051116.1					miR-216-x	XM_017055423.1
miR-307-y	XM_017051117.1					miR-216-x	XM_017055990.1
miR-307-y	XM_017053493.1					miR-216-x	XM_017056327.1
miR-307-y	XM_017053959.1					miR-216-x	XM_017058009.1
miR-307-y	XM_017064721.1					miR-216-x	XM_017060756.1
miR-307-y	XM_017065492.1					miR-216-x	XM_017062259.1
miR-307-y	XM_017065493.1					miR-216-x	XM_017062307.1
miR-307-y	XM_017065495.1					miR-216-x	XM_017065494.1
miR-317-y	XM_017049181.1					miR-216-x	XM_017065514.1
miR-317-y	XM_017051083.1					miR-216-x	XM_017065816.1
miR-317-y	XM_017052115.1					miR-3718-y	XM_017061146.1
miR-317-y	XM_017053515.1					miR-3785-y	XM_017051326.1
miR-317-y	XM_017057370.1					miR-3785-y	XM_017051331.1
miR-317-y	XM_017059467.1					miR-3785-y	XM_017052300.1
miR-317-y	XM_017061585.1					miR-3785-y	XM_017056531.1
miR-317-y	XM_017062739.1					miR-3785-y	XM_017056532.1
miR-317-y	XM_017063006.1					miR-3785-y	XM_017057486.1
miR-317-y	XM_017063295.1					miR-3785-y	XM_017064696.1
miR-317-y	XM_017063906.1					miR-3785-y	XM_017064768.1
miR-317-y	XM_017063923.1					miR-3785-y	XM_017066465.1
miR-317-y	XM_017063933.1					miR-8516-x	XM_017048340.1
miR-317-y	XM_017064153.1					miR-8516-x	XM_017048343.1
miR-317-y	XM_017064721.1					miR-8516-x	XM_017055137.1
miR-317-y	XM_017064768.1					miR-8516-x	XM_017058208.1
miR-317-y	XM_017066668.1					miR-8516-x	XM_017062577.1
miR-317-y	XM_017067227.1					miR-8516-x	XM_017063457.1
miR-34-x	XM_017049560.1					miR-8516-x	XM_017064696.1
miR-34-x	XM_017053638.1					miR-932-x	XM_017054343.1
miR-34-x	XM_017062794.1					miR-932-x	XM_017056581.1
miR-375-y	XM_017049570.1					miR-932-x	XM_017059527.1
miR-375-y	XM_017049963.1					miR-932-x	XM_017059530.1
miR-375-y	XM_017050235.1					miR-932-x	XM_017060065.1
miR-375-y	XM_017050311.1					miR-932-x	XM_017060069.1
miR-375-y	XM_017051210.1					miR-932-x	XM_017061315.1
miR-375-y	XM_017057370.1					miR-932-x	XM_017064721.1
miR-375-y	XM_017059147.1					miR-4454-x	XM_017056581.1
miR-375-y	XM_017059388.1					miR-81-y	XM_017048300.1
miR-375-y	XM_017060139.1					miR-81-y	XM_017052840.1
miR-375-y	XM_017060140.1					miR-81-y	XM_017053584.1
miR-375-y	XM_017062132.1					miR-81-y	XM_017055000.1
miR-375-y	XM_017064153.1					miR-81-y	XM_017056181.1
miR-375-y	XM_017064253.1					miR-81-y	XM_017056531.1
miR-375-y	XM_017064721.1					miR-81-y	XM_017056532.1
miR-375-y	XM_017065309.1					miR-81-y	XM_017057631.1
miR-375-y	XM_017067227.1					miR-81-y	XM_017061085.1
miR-71-x	XM_017048363.1					miR-81-y	XM_017064721.1
miR-71-x	XM_017056134.1					miR-81-y	XM_017065026.1
miR-71-x	XM_017056322.1					miR-81-y	XM_017066233.1
miR-71-x	XM_017057481.1					miR-81-y	XM_017066937.1
miR-71-x	XM_017059393.1					miR-965-y	XM_017048300.1
miR-71-x	XM_017059614.1					miR-965-y	XM_017050673.1
miR-71-x	XM_017062828.1					miR-965-y	XM_017053599.1
miR-71-x	XM_017064253.1					miR-965-y	XM_017055408.1
miR-71-x	XM_017064721.1					miR-965-y	XM_017059044.1
miR-71-x	XM_017064768.1					miR-965-y	XM_017061294.1
miR-996-y	XM_017050311.1					miR-965-y	XM_017064253.1
miR-996-y	XM_017051083.1					miR-965-y	XM_017064254.1
miR-996-y	XM_017051350.1					miR-965-y	XM_017064721.1
miR-996-y	XM_017053638.1					miR-965-y	XM_017065764.1
miR-996-y	XM_017054735.1					miR-971-y	XM_017052387.1
miR-996-y	XM_017056322.1					miR-971-y	XM_017053751.1
miR-996-y	XM_017059614.1					miR-971-y	XM_017055346.1
miR-996-y	XM_017060334.1					miR-971-y	XM_017055408.1
miR-996-y	XM_017061122.1					miR-971-y	XM_017057262.1
miR-100-x	XM_017049632.1					miR-971-y	XM_017064696.1
miR-100-x	XM_017059625.1					miR-993-x	XM_017051326.1
miR-100-x	XM_017060394.1					miR-993-x	XM_017051331.1
miR-100-x	XM_017062814.1					miR-993-x	XM_017051954.1
miR-125-x	XM_017048581.1					miR-993-x	XM_017052300.1
miR-125-x	XM_017050556.1					miR-993-x	XM_017057861.1
miR-125-x	XM_017052758.1					miR-993-x	XM_017064696.1
miR-125-x	XM_017052873.1					miR-993-x	XM_017064768.1
miR-125-x	XM_017053638.1					miR-993-x	XM_017066465.1
miR-125-x	XM_017065524.1					miR-993-y	XM_017051069.1
miR-252-x	XM_017048354.1					miR-993-y	XM_017051075.1
miR-252-x	XM_017048891.1					miR-993-y	XM_017052627.1
miR-252-x	XM_017049501.1					miR-993-y	XM_017053625.1
miR-252-x	XM_017050908.1					miR-993-y	XM_017061906.1
miR-252-x	XM_017051083.1					miR-993-y	XM_017065514.1
miR-252-x	XM_017051102.1					miR-993-y	XM_017065764.1
miR-252-x	XM_017051740.1					miR-3049-x	XM_017050498.1
miR-252-x	XM_017055625.1					miR-3049-x	XM_017055346.1
miR-252-x	XM_017058304.1					miR-3049-x	XM_017055421.1
miR-252-x	XM_017058400.1					miR-3049-x	XM_017055423.1
miR-252-x	XM_017061019.1					miR-3719-y	XM_017048300.1
miR-252-x	XM_017061122.1					miR-3719-y	XM_017049119.1
miR-252-x	XM_017062371.1					miR-3719-y	XM_017051289.1
miR-252-x	XM_017062794.1					miR-3719-y	XM_017053156.1
miR-252-x	XM_017064675.1					miR-3719-y	XM_017056531.1
miR-252-x	XM_017066083.1					miR-3719-y	XM_017056532.1
miR-252-x	XM_017067320.1					miR-3719-y	XM_017060796.1
miR-277-y	XM_017049015.1					miR-3719-y	XM_017063882.1
miR-277-y	XM_017049674.1					miR-3719-y	XM_017064749.1
miR-277-y	XM_017050959.1					miR-3719-y	XM_017066465.1
miR-277-y	XM_017051428.1					miR-6005-x	XM_017050452.1
miR-277-y	XM_017051631.1					miR-6005-x	XM_017052117.1
miR-277-y	XM_017052300.1					miR-6005-x	XM_017053625.1
miR-277-y	XM_017052936.1					miR-6005-x	XM_017053963.1
miR-277-y	XM_017053236.1					miR-6005-x	XM_017055508.1
miR-277-y	XM_017053600.1					miR-6005-x	XM_017059098.1
miR-277-y	XM_017054489.1					miR-6005-x	XM_017064061.1
miR-277-y	XM_017056604.1					miR-6005-x	XM_017065604.1
miR-277-y	XM_017057427.1					miR-6037-y	XM_017048340.1
miR-277-y	XM_017058072.1					miR-6037-y	XM_017048343.1
miR-277-y	XM_017059614.1					miR-6037-y	XM_017053275.1
miR-277-y	XM_017060756.1					miR-6037-y	XM_017054932.1
miR-277-y	XM_017062675.1					miR-6037-y	XM_017057139.1
miR-277-y	XM_017062677.1					miR-6037-y	XM_017061672.1
miR-277-y	XM_017062680.1					miR-6037-y	XM_017063019.1
miR-277-y	XM_017062733.1					miR-6037-y	XM_017064696.1
miR-277-y	XM_017062828.1					miR-6037-y	XM_017066402.1
miR-277-y	XM_017062838.1					miR-72-x	XM_017049119.1
miR-278-y	XM_017065270.1					miR-72-x	XM_017053832.1
miR-305-x	XM_017049501.1					miR-72-x	XM_017054343.1
miR-305-x	XM_017049570.1					miR-72-x	XM_017055346.1
miR-305-x	XM_017050631.1					miR-72-x	XM_017055421.1
miR-305-x	XM_017051116.1					miR-72-x	XM_017055423.1
miR-305-x	XM_017051117.1					miR-79-x	XM_017049370.1
miR-305-x	XM_017051281.1					miR-79-x	XM_017050673.1
miR-305-x	XM_017051350.1					miR-79-x	XM_017057977.1
miR-305-x	XM_017051376.1					miR-79-x	XM_017061284.1
miR-305-x	XM_017052046.1					miR-79-x	XM_017062851.1
miR-305-x	XM_017052312.1					miR-927-x	XM_017048300.1
miR-305-x	XM_017053600.1					miR-927-x	XM_017048468.1
miR-305-x	XM_017053625.1					miR-927-x	XM_017051108.1
miR-305-x	XM_017053880.1					miR-927-x	XM_017053275.1
miR-305-x	XM_017055051.1					miR-927-x	XM_017056531.1
miR-305-x	XM_017055121.1					miR-927-x	XM_017056532.1
miR-305-x	XM_017055181.1					miR-927-x	XM_017060065.1
miR-305-x	XM_017055632.1					miR-927-x	XM_017060069.1
miR-305-x	XM_017056561.1					miR-927-x	XM_017064696.1
miR-305-x	XM_017057333.1					miR-927-x	XM_017065604.1
miR-305-x	XM_017057355.1					mir-iab-4-x	XM_017048300.1
miR-305-x	XM_017057796.1					mir-iab-4-x	XM_017050229.1
miR-305-x	XM_017057798.1					mir-iab-4-x	XM_017050230.1
miR-305-x	XM_017060141.1					mir-iab-4-x	XM_017053156.1
miR-305-x	XM_017060387.1					mir-iab-4-x	XM_017053515.1
miR-305-x	XM_017060700.1					mir-iab-4-x	XM_017055421.1
miR-305-x	XM_017062829.1					mir-iab-4-x	XM_017055423.1
miR-305-x	XM_017063417.1					mir-iab-4-x	XM_017059527.1
miR-305-x	XM_017064195.1					mir-iab-4-x	XM_017059530.1
miR-305-x	XM_017064290.1					mir-iab-4-x	XM_017060065.1
miR-305-x	XM_017067213.1					mir-iab-4-x	XM_017060069.1
miR-7-x	XM_017048363.1					mir-iab-4-x	XM_017063578.1
miR-7-x	XM_017048906.1					mir-iab-4-x	XM_017063583.1
miR-7-x	XM_017049181.1					mir-iab-4-x	XM_017063585.1
miR-7-x	XM_017050311.1					mir-iab-4-x	XM_017064974.1
miR-7-x	XM_017055051.1					miR-137-y	XM_017055346.1
miR-7-x	XM_017058150.1					miR-137-y	XM_017057210.1
miR-7-x	XM_017060312.1					miR-137-y	XM_017057641.1
miR-7-x	XM_017060313.1					miR-137-y	XM_017058782.1
miR-8-x	XM_017049560.1					miR-137-y	XM_017060361.1
miR-8-x	XM_017051281.1					miR-137-y	XM_017061294.1
miR-8-x	XM_017056319.1					miR-137-y	XM_017061942.1
miR-8-x	XM_017056322.1					miR-137-y	XM_017062830.1
miR-8-x	XM_017057145.1					miR-137-y	XM_017063019.1
miR-8-x	XM_017058809.1					miR-137-y	XM_017064721.1
miR-8-x	XM_017059467.1					miR-137-y	XM_017065026.1
miR-8-x	XM_017064290.1					miR-137-y	XM_017065227.1
miR-8-x	XM_017064768.1					miR-137-y	XM_017065241.1
miR-8-x	XM_017065470.1					miR-137-y	XM_017066682.1
miR-8-x	XM_017067227.1					miR-137-y	XM_017067114.1
miR-9-y	XM_017053752.1					miR-236-y	XM_017048300.1
miR-9-y	XM_017059958.1					miR-236-y	XM_017048340.1
miR-989-y	XM_017049948.1					miR-236-y	XM_017048343.1
miR-989-y	XM_017053625.1					miR-236-y	XM_017048969.1
miR-989-y	XM_017054137.1					miR-236-y	XM_017049632.1
miR-989-y	XM_017054388.1					miR-236-y	XM_017051108.1
miR-989-y	XM_017062829.1					miR-236-y	XM_017053515.1
miR-989-y	XM_017066088.1					miR-236-y	XM_017053963.1
miR-2478-y	XM_017049951.1					miR-236-y	XM_017055421.1
miR-2478-y	XM_017057370.1					miR-236-y	XM_017055423.1
miR-2478-y	XM_017059614.1					miR-236-y	XM_017057321.1
miR-2478-y	XM_017064721.1					miR-236-y	XM_017059044.1
miR-282-x	XM_017049951.1					miR-236-y	XM_017059272.1
miR-282-x	XM_017051281.1					miR-236-y	XM_017060439.1
miR-282-x	XM_017060727.1					miR-236-y	XM_017060756.1
miR-282-x	XM_017061664.1					miR-236-y	XM_017063457.1
miR-315-x	XM_017048416.1					miR-236-y	XM_017064721.1
miR-315-x	XM_017049181.1					miR-236-y	XM_017066402.1
miR-315-x	XM_017049569.1					miR-236-y	XM_017067050.1
miR-315-x	XM_017049570.1					miR-6040-y	XM_017051740.1
miR-315-x	XM_017049783.1					miR-6040-y	XM_017051954.1
miR-315-x	XM_017050235.1					miR-6040-y	XM_017062739.1
miR-315-x	XM_017050311.1					miR-6717-x	XM_017053515.1
miR-315-x	XM_017051241.1					miR-6717-x	XM_017055922.1
miR-315-x	XM_017051281.1					miR-6717-x	XM_017057267.1
miR-315-x	XM_017051740.1
miR-315-x	XM_017053625.1
miR-315-x	XM_017053768.1
miR-315-x	XM_017054735.1
miR-315-x	XM_017055632.1
miR-315-x	XM_017056319.1
miR-315-x	XM_017056948.1
miR-315-x	XM_017056949.1
miR-315-x	XM_017057121.1
miR-315-x	XM_017057370.1
miR-315-x	XM_017058047.1
miR-315-x	XM_017058134.1
miR-315-x	XM_017058989.1
miR-315-x	XM_017059625.1
miR-315-x	XM_017060338.1
miR-315-x	XM_017060344.1
miR-315-x	XM_017061019.1
miR-315-x	XM_017061271.1
miR-315-x	XM_017061298.1
miR-315-x	XM_017061460.1
miR-315-x	XM_017062504.1
miR-315-x	XM_017063665.1
miR-315-x	XM_017064153.1
miR-315-x	XM_017064290.1
miR-315-x	XM_017065030.1
miR-315-x	XM_017066244.1
miR-315-x	XM_017066245.1
miR-315-x	XM_017066377.1
miR-315-x	XM_017066716.1
miR-315-x	XM_017067207.1
miR-315-x	XM_017067227.1
miR-316-x	XM_017049631.1
miR-316-x	XM_017049653.1
miR-316-x	XM_017050235.1
miR-316-x	XM_017050909.1
miR-316-x	XM_017051210.1
miR-316-x	XM_017052069.1
miR-316-x	XM_017053515.1
miR-316-x	XM_017054388.1
miR-316-x	XM_017054735.1
miR-316-x	XM_017055389.1
miR-316-x	XM_017056319.1
miR-316-x	XM_017056322.1
miR-316-x	XM_017058047.1
miR-316-x	XM_017059388.1
miR-316-x	XM_017059649.1
miR-316-x	XM_017062733.1
miR-316-x	XM_017064768.1
miR-316-x	XM_017066083.1
miR-316-x	XM_017066641.1
miR-316-x	XM_017067227.1
miR-3759-y	XM_017048350.1
miR-3786-x	XM_017048363.1
miR-3786-x	XM_017049570.1
miR-3786-x	XM_017049631.1
miR-3786-x	XM_017050153.1
miR-3786-x	XM_017050157.1
miR-3786-x	XM_017054999.1
miR-3786-x	XM_017055025.1
miR-3786-x	XM_017060477.1
miR-3786-x	XM_017063639.1
miR-3786-x	XM_017065309.1
miR-4448-y	XM_017050959.1
miR-8503-x	XM_017049653.1
miR-87-y	XM_017048891.1
miR-87-y	XM_017049097.1
miR-87-y	XM_017049364.1
miR-87-y	XM_017049963.1
miR-87-y	XM_017051210.1
miR-87-y	XM_017051852.1
miR-87-y	XM_017051933.1
miR-87-y	XM_017051958.1
miR-87-y	XM_017053959.1
miR-87-y	XM_017054653.1
miR-87-y	XM_017054657.1
miR-87-y	XM_017054659.1
miR-87-y	XM_017056743.1
miR-87-y	XM_017059388.1
miR-87-y	XM_017060141.1
miR-87-y	XM_017060334.1
miR-87-y	XM_017060700.1
miR-87-y	XM_017061159.1
miR-87-y	XM_017061161.1
miR-87-y	XM_017062814.1
miR-87-y	XM_017063665.1
miR-87-y	XM_017063896.1
miR-87-y	XM_017064153.1
miR-12-x	XM_017048354.1
miR-12-x	XM_017049963.1
miR-12-x	XM_017050311.1
miR-12-x	XM_017052758.1
miR-12-x	XM_017055121.1
miR-12-x	XM_017056505.1
miR-12-x	XM_017056709.1
miR-12-x	XM_017056948.1
miR-12-x	XM_017056949.1
miR-12-x	XM_017058134.1
miR-12-x	XM_017059987.1
miR-12-x	XM_017062289.1
miR-133-z	XM_017050293.1
miR-276-x	XM_017049948.1
miR-276-x	XM_017051083.1
miR-276-x	XM_017063896.1
miR-33-x	XM_017049479.1
miR-33-x	XM_017049535.1
miR-33-x	XM_017049569.1
miR-33-x	XM_017051350.1
miR-33-x	XM_017056505.1
miR-33-x	XM_017057172.1
miR-33-x	XM_017057427.1
miR-33-x	XM_017060312.1
miR-33-x	XM_017060313.1
miR-33-x	XM_017063020.1
miR-33-x	XM_017064721.1
miR-3718-y	XM_017052277.1
miR-3718-y	XM_017065309.1
miR-3793-x	XM_017049501.1
miR-3793-x	XM_017049951.1
miR-3793-x	XM_017057370.1
miR-3793-x	XM_017058570.1
miR-3793-x	XM_017059649.1
miR-3793-x	XM_017060949.1
miR-3793-x	XM_017062371.1
miR-3793-x	XM_017064721.1
miR-3793-x	XM_017067037.1
miR-46-y	XM_017048354.1
miR-46-y	XM_017049653.1
miR-46-y	XM_017052153.1
miR-46-y	XM_017054112.1
miR-46-y	XM_017054489.1
miR-46-y	XM_017056349.1
miR-46-y	XM_017057172.1
miR-46-y	XM_017058848.1
miR-46-y	XM_017058849.1
miR-46-y	XM_017058851.1
miR-46-y	XM_017060288.1
miR-46-y	XM_017060387.1
miR-46-y	XM_017063117.1
miR-46-y	XM_017063896.1
miR-46-y	XM_017067320.1
miR-79-y	XM_017053752.1
miR-79-y	XM_017059614.1
miR-79-y	XM_017059958.1
miR-7975-y	XM_017048468.1
miR-7975-y	XM_017053600.1
miR-7975-y	XM_017060700.1
miR-7975-y	XM_017066641.1
miR-124-y	XM_017053515.1
miR-124-y	XM_017057145.1
miR-216-x	XM_017048350.1
miR-216-x	XM_017049570.1
miR-216-x	XM_017049631.1
miR-216-x	XM_017049653.1
miR-216-x	XM_017050382.1
miR-216-x	XM_017051317.1
miR-216-x	XM_017051350.1
miR-216-x	XM_017051483.1
miR-216-x	XM_017051933.1
miR-216-x	XM_017052277.1
miR-216-x	XM_017052703.1
miR-216-x	XM_017052755.1
miR-216-x	XM_017053515.1
miR-216-x	XM_017053638.1
miR-216-x	XM_017054735.1
miR-216-x	XM_017054995.1
miR-216-x	XM_017055121.1
miR-216-x	XM_017056322.1
miR-216-x	XM_017056431.1
miR-216-x	XM_017057145.1
miR-216-x	XM_017058008.1
miR-216-x	XM_017058009.1
miR-216-x	XM_017058072.1
miR-216-x	XM_017059147.1
miR-216-x	XM_017059471.1
miR-216-x	XM_017060141.1
miR-216-x	XM_017060394.1
miR-216-x	XM_017060756.1
miR-216-x	XM_017061910.1
miR-216-x	XM_017062164.1
miR-216-x	XM_017062172.1
miR-216-x	XM_017063117.1
miR-216-x	XM_017063295.1
miR-216-x	XM_017063417.1
miR-216-x	XM_017064195.1
miR-216-x	XM_017064675.1
miR-216-x	XM_017065492.1
miR-216-x	XM_017065493.1
miR-216-x	XM_017065495.1
miR-216-x	XM_017066046.1
miR-216-x	XM_017066088.1
miR-3785-y	XM_017049570.1
miR-3785-y	XM_017052300.1
miR-3785-y	XM_017064768.1
miR-3785-y	XM_017066088.1
miR-8516-x	XM_017049653.1
miR-932-x	XM_017049181.1
miR-932-x	XM_017049674.1
miR-932-x	XM_017049963.1
miR-932-x	XM_017050235.1
miR-932-x	XM_017052312.1
miR-932-x	XM_017053459.1
miR-932-x	XM_017055051.1
miR-932-x	XM_017056319.1
miR-932-x	XM_017063729.1
miR-932-x	XM_017064721.1
miR-932-x	XM_017065534.1
miR-993-y	XM_017049653.1
miR-993-y	XM_017049951.1
miR-993-y	XM_017051281.1
miR-993-y	XM_017052312.1
miR-993-y	XM_017053625.1
miR-993-y	XM_017058047.1
miR-1344-x	XM_017049674.1
miR-1344-x	XM_017053459.1
miR-2796-y	XM_017050556.1
miR-2796-y	XM_017051210.1
miR-4454-x	XM_017051428.1
miR-4454-x	XM_017057145.1
miR-4454-x	XM_017060700.1
miR-6037-y	XM_017051428.1
miR-6037-y	XM_017051994.1
miR-6037-y	XM_017052277.1
miR-6037-y	XM_017052758.1
miR-6037-y	XM_017054735.1
miR-6037-y	XM_017055025.1
miR-6037-y	XM_017061122.1
miR-6037-y	XM_017061271.1
miR-6037-y	XM_017061664.1
miR-6037-y	XM_017062794.1
miR-6037-y	XM_017063020.1
miR-6037-y	XM_017066377.1
miR-6037-y	XM_017067001.1
miR-81-y	XM_017048363.1
miR-81-y	XM_017048891.1
miR-81-y	XM_017049963.1
miR-81-y	XM_017050311.1
miR-81-y	XM_017053584.1
miR-81-y	XM_017064721.1
miR-927-x	XM_017048468.1
miR-927-x	XM_017049948.1
miR-927-x	XM_017050909.1
miR-927-x	XM_017051102.1
miR-927-x	XM_017056967.1
miR-927-x	XM_017057145.1
miR-927-x	XM_017057272.1
miR-927-x	XM_017057804.1
miR-927-x	XM_017059388.1
miR-927-x	XM_017061122.1
miR-927-x	XM_017061175.1
miR-927-x	XM_017066716.1
miR-927-x	XM_017067227.1
miR-965-y	XM_017050235.1
miR-965-y	XM_017051852.1
miR-965-y	XM_017054735.1
miR-965-y	XM_017056864.1
miR-965-y	XM_017059649.1
miR-965-y	XM_017060312.1
miR-965-y	XM_017060313.1
miR-965-y	XM_017060574.1
miR-965-y	XM_017061755.1
miR-965-y	XM_017062371.1
miR-965-y	XM_017064253.1
miR-965-y	XM_017064721.1
miR-965-y	XM_017066088.1
miR-965-y	XM_017066641.1
miR-971-y	XM_017049524.1
miR-971-y	XM_017053752.1
miR-993-x	XM_017051958.1
miR-993-x	XM_017052300.1
miR-993-x	XM_017057861.1
miR-993-x	XM_017064768.1
miR-137-y	XM_017049535.1
miR-137-y	XM_017051281.1
miR-137-y	XM_017051428.1
miR-137-y	XM_017054388.1
miR-137-y	XM_017054583.1
miR-137-y	XM_017055051.1
miR-137-y	XM_017055122.1
miR-137-y	XM_017057210.1
miR-137-y	XM_017058199.1
miR-137-y	XM_017059147.1
miR-137-y	XM_017060361.1
miR-137-y	XM_017061019.1
miR-137-y	XM_017061298.1
miR-137-y	XM_017062831.1
miR-137-y	XM_017063020.1
miR-137-y	XM_017064721.1
miR-137-y	XM_017065479.1
miR-3719-y	XM_017049951.1
miR-3719-y	XM_017051210.1
miR-3719-y	XM_017051289.1
miR-3719-y	XM_017052703.1
miR-3719-y	XM_017059533.1
miR-3719-y	XM_017060953.1
miR-3719-y	XM_017063906.1
miR-3719-y	XM_017063923.1
miR-3719-y	XM_017063933.1
miR-6005-x	XM_017052115.1
miR-6005-x	XM_017052703.1
miR-6005-x	XM_017053315.1
miR-6005-x	XM_017053625.1
miR-6005-x	XM_017053638.1
miR-6005-x	XM_017057804.1
miR-6005-x	XM_017060586.1
miR-6005-x	XM_017060700.1
miR-6005-x	XM_017061122.1
miR-6005-x	XM_017062245.1
miR-6005-x	XM_017063896.1
miR-72-x	XM_017049535.1
miR-72-x	XM_017049948.1
miR-72-x	XM_017049963.1
miR-72-x	XM_017055051.1
miR-72-x	XM_017061271.1
miR-72-x	XM_017061755.1
miR-72-x	XM_017067227.1
miR-79-x	XM_017054137.1
miR-79-x	XM_017054489.1
miR-79-x	XM_017055181.1
miR-79-x	XM_017056596.1
miR-79-x	XM_017057291.1
miR-79-x	XM_017060586.1
miR-79-x	XM_017061122.1
miR-79-x	XM_017061447.1
mir-iab-4-x	XM_017048354.1
mir-iab-4-x	XM_017049181.1
mir-iab-4-x	XM_017049951.1
mir-iab-4-x	XM_017051483.1
mir-iab-4-x	XM_017053515.1
mir-iab-4-x	XM_017053638.1
mir-iab-4-x	XM_017057185.1
mir-iab-4-x	XM_017058072.1
mir-iab-4-x	XM_017059388.1
mir-iab-4-x	XM_017060312.1
mir-iab-4-x	XM_017060313.1
mir-iab-4-x	XM_017063547.1
miR-236-y	XM_017048288.1
miR-236-y	XM_017048354.1
miR-236-y	XM_017048363.1
miR-236-y	XM_017048715.1
miR-236-y	XM_017048969.1
miR-236-y	XM_017049632.1
miR-236-y	XM_017049783.1
miR-236-y	XM_017051102.1
miR-236-y	XM_017051281.1
miR-236-y	XM_017051483.1
miR-236-y	XM_017052069.1
miR-236-y	XM_017052755.1
miR-236-y	XM_017053515.1
miR-236-y	XM_017054999.1
miR-236-y	XM_017056134.1
miR-236-y	XM_017056948.1
miR-236-y	XM_017056949.1
miR-236-y	XM_017057370.1
miR-236-y	XM_017058304.1
miR-236-y	XM_017060387.1
miR-236-y	XM_017060574.1
miR-236-y	XM_017060756.1
miR-236-y	XM_017063843.1
miR-236-y	XM_017064721.1
miR-236-y	XM_017065961.1
miR-236-y	XM_017066088.1
miR-236-y	XM_017066377.1
miR-6040-y	XM_017051740.1
miR-6040-y	XM_017051958.1
miR-6040-y	XM_017060141.1
miR-6040-y	XM_017062739.1
miR-6240-x	XM_017048363.1
miR-6240-x	XM_017049948.1
miR-6240-x	XM_017053515.1
miR-6240-x	XM_017053625.1
miR-6240-x	XM_017055935.1
miR-6240-x	XM_017056948.1
miR-6240-x	XM_017056949.1
miR-6240-x	XM_017059625.1
miR-6240-x	XM_017064721.1
miR-6240-x	XM_017065888.1
miR-6240-x	XM_017065895.1
miR-6240-x	XM_017065930.1
miR-6240-x	XM_017066071.1
miR-6717-x	XM_017051083.1
miR-6717-x	XM_017053515.1
miR-6717-x	XM_017063775.1
miR-6717-x	XM_017064838.1
miR-6717-x	XM_017066716.1

## Sheet: S3
TABEL S3 GO database annotation of DEmRNA
97 down-regulated mRNAs in NcCKm vs NcTm7
GO ID (level1)	GO Term (level1)	GO ID (level2)	GO Term (level2)	number_of_out (All)	Genes_of_out
GO:0008150	Biological Process	GO:0044699	single-organism process	12	XM_002994789.1,XM_002995032.1,XM_002995049.1,XM_002995358.1,XM_002995488.1,XM_002995558.1,XM_002995594.1,XM_002995832.1,XM_002996081.1,XM_002996158.1,XM_002996577.1,XM_002996709.1
GO:0008150	Biological Process	GO:0050789	regulation of biological process	4	XM_002995558.1,XM_002995784.1,XM_002996388.1,XM_002996709.1
GO:0008150	Biological Process	GO:0009987	cellular process	20	XM_002994789.1,XM_002995032.1,XM_002995049.1,XM_002995170.1,XM_002995218.1,XM_002995358.1,XM_002995488.1,XM_002995558.1,XM_002995594.1,XM_002995784.1,XM_002995832.1,XM_002995906.1,XM_002995924.1,XM_002995949.1,XM_002996081.1,XM_002996388.1,XM_002996435.1,XM_002996577.1,XM_002996654.1,XM_002996709.1
GO:0008150	Biological Process	GO:0065007	biological regulation	4	XM_002995558.1,XM_002995784.1,XM_002996388.1,XM_002996709.1
GO:0008150	Biological Process	GO:0071840	cellular component organization or biogenesis	4	XM_002995786.1,XM_002996081.1,XM_002996388.1,XM_002996694.1
GO:0008150	Biological Process	GO:0023052	signaling	1	XM_002995558.1
GO:0008150	Biological Process	GO:0050896	response to stimulus	2	XM_002995488.1,XM_002995558.1
GO:0008150	Biological Process	GO:0008152	metabolic process	21	XM_002994789.1,XM_002995032.1,XM_002995170.1,XM_002995218.1,XM_002995358.1,XM_002995488.1,XM_002995520.1,XM_002995558.1,XM_002995594.1,XM_002995668.1,XM_002995832.1,XM_002995906.1,XM_002995924.1,XM_002995940.1,XM_002995949.1,XM_002996158.1,XM_002996388.1,XM_002996435.1,XM_002996577.1,XM_002996654.1,XM_002996709.1
GO:0003674	Molecular Function	GO:0005488	binding	17	XM_002995142.1,XM_002995218.1,XM_002995358.1,XM_002995510.1,XM_002995558.1,XM_002995668.1,XM_002995832.1,XM_002995940.1,XM_002996081.1,XM_002996323.1,XM_002996388.1,XM_002996413.1,XM_002996435.1,XM_002996483.1,XM_002996511.1,XM_002996654.1,XM_002996694.1
GO:0003674	Molecular Function	GO:0003824	catalytic activity	17	XM_002994789.1,XM_002995032.1,XM_002995170.1,XM_002995358.1,XM_002995442.1,XM_002995488.1,XM_002995558.1,XM_002995668.1,XM_002995795.1,XM_002995832.1,XM_002995940.1,XM_002996323.1,XM_002996388.1,XM_002996435.1,XM_002996654.1,XM_002996694.1,XM_002996709.1
GO:0005575	Cellular Component	GO:0005623	cell	8	XM_002995510.1,XM_002995520.1,XM_002995786.1,XM_002995906.1,XM_002996081.1,XM_002996654.1,XM_002996694.1,XM_002996709.1
GO:0005575	Cellular Component	GO:0044464	cell part	8	XM_002995510.1,XM_002995520.1,XM_002995786.1,XM_002995906.1,XM_002996081.1,XM_002996654.1,XM_002996694.1,XM_002996709.1
GO:0005575	Cellular Component	GO:0031974	membrane-enclosed lumen	1	XM_002995786.1
GO:0005575	Cellular Component	GO:0043226	organelle	5	XM_002995786.1,XM_002996081.1,XM_002996654.1,XM_002996694.1,XM_002996709.1
GO:0005575	Cellular Component	GO:0044422	organelle part	1	XM_002995786.1
GO:0005575	Cellular Component	GO:0032991	macromolecular complex	3	XM_002995510.1,XM_002995520.1,XM_002995906.1
60 up-regulated mRNAs in NcCKm vs NcTm7
GO ID (level1)	GO Term (level1)	GO ID (level2)	GO Term (level2)	number_of_out (All)	Genes_of_out
GO:0008150	Biological Process	GO:0008152	metabolic process	16	XM_002994974.1,XM_002995073.1,XM_002995405.1,XM_002995569.1,XM_002995747.1,XM_002995838.1,XM_002995882.1,XM_002995993.1,XM_002996143.1,XM_002996156.1,XM_002996192.1,XM_002996226.1,XM_002996241.1,XM_002996566.1,XM_002996712.1,XM_002996803.1
GO:0008150	Biological Process	GO:0051179	localization	3	XM_002995935.1,XM_002996143.1,XM_002996718.1
GO:0008150	Biological Process	GO:0050789	regulation of biological process	2	XM_002994974.1,XM_002996192.1
GO:0008150	Biological Process	GO:0065007	biological regulation	2	XM_002994974.1,XM_002996192.1
GO:0008150	Biological Process	GO:0044699	single-organism process	6	XM_002995882.1,XM_002995935.1,XM_002996192.1,XM_002996241.1,XM_002996712.1,XM_002996718.1
GO:0008150	Biological Process	GO:0050896	response to stimulus	1	XM_002996712.1
GO:0008150	Biological Process	GO:0009987	cellular process	9	XM_002995073.1,XM_002995747.1,XM_002995882.1,XM_002995993.1,XM_002996192.1,XM_002996226.1,XM_002996712.1,XM_002996718.1,XM_002996803.1
GO:0003674	Molecular Function	GO:0003824	catalytic activity	14	XM_002994950.1,XM_002995405.1,XM_002995569.1,XM_002995747.1,XM_002995838.1,XM_002995882.1,XM_002995935.1,XM_002995993.1,XM_002996156.1,XM_002996192.1,XM_002996226.1,XM_002996241.1,XM_002996566.1,XM_002996803.1
GO:0003674	Molecular Function	GO:0005215	transporter activity	1	XM_002996718.1
GO:0003674	Molecular Function	GO:0005488	binding	11	XM_002994974.1,XM_002995409.1,XM_002995882.1,XM_002995887.1,XM_002995935.1,XM_002995993.1,XM_002996192.1,XM_002996241.1,XM_002996566.1,XM_002996712.1,XM_002996803.1
GO:0005575	Cellular Component	GO:0044425	membrane part	2	XM_002995935.1,XM_002996718.1
GO:0005575	Cellular Component	GO:0016020	membrane	2	XM_002995935.1,XM_002996718.1
GO:0005575	Cellular Component	GO:0043226	organelle	2	XM_002995540.1,XM_002996712.1
GO:0005575	Cellular Component	GO:0032991	macromolecular complex	1	XM_002996712.1
GO:0005575	Cellular Component	GO:0005623	cell	3	XM_002995540.1,XM_002995882.1,XM_002996712.1
GO:0005575	Cellular Component	GO:0044464	cell part	3	XM_002995540.1,XM_002995882.1,XM_002996712.1
44 down-regulated mRNAs in NcCKm vs NcTm10
GO ID (level1)	GO Term (level1)	GO ID (level2)	GO Term (level2)	number_of_out (All)	Genes_of_out
GO:0008150	Biological Process	GO:0071840	cellular component organization or biogenesis	3	XM_002995786.1,XM_002995959.1,XM_002996694.1
GO:0008150	Biological Process	GO:0050896	response to stimulus	1	XM_002995488.1
GO:0008150	Biological Process	GO:0050789	regulation of biological process	1	XM_002995784.1
GO:0008150	Biological Process	GO:0065007	biological regulation	1	XM_002995784.1
GO:0008150	Biological Process	GO:0051179	localization	1	XM_002995902.1
GO:0008150	Biological Process	GO:0044699	single-organism process	3	XM_002995488.1,XM_002995594.1,XM_002995902.1
GO:0008150	Biological Process	GO:0009987	cellular process	7	XM_002995170.1,XM_002995488.1,XM_002995594.1,XM_002995784.1,XM_002995959.1,XM_002996435.1,XM_002996654.1
GO:0008150	Biological Process	GO:0008152	metabolic process	7	XM_002995170.1,XM_002995488.1,XM_002995594.1,XM_002995668.1,XM_002995959.1,XM_002996435.1,XM_002996654.1
GO:0003674	Molecular Function	GO:0003824	catalytic activity	9	XM_002995170.1,XM_002995442.1,XM_002995488.1,XM_002995668.1,XM_002995795.1,XM_002995959.1,XM_002996435.1,XM_002996654.1,XM_002996694.1
GO:0003674	Molecular Function	GO:0005488	binding	8	XM_002994870.1,XM_002995142.1,XM_002995668.1,XM_002995959.1,XM_002996354.1,XM_002996435.1,XM_002996654.1,XM_002996694.1
GO:0005575	Cellular Component	GO:0043226	organelle	4	XM_002995786.1,XM_002995959.1,XM_002996654.1,XM_002996694.1
GO:0005575	Cellular Component	GO:0031974	membrane-enclosed lumen	1	XM_002995786.1
GO:0005575	Cellular Component	GO:0044422	organelle part	1	XM_002995786.1
GO:0005575	Cellular Component	GO:0044425	membrane part	1	XM_002995902.1
GO:0005575	Cellular Component	GO:0016020	membrane	1	XM_002995902.1
GO:0005575	Cellular Component	GO:0005623	cell	4	XM_002995786.1,XM_002995959.1,XM_002996654.1,XM_002996694.1
GO:0005575	Cellular Component	GO:0044464	cell part	4	XM_002995786.1,XM_002995959.1,XM_002996654.1,XM_002996694.1
GO:0005575	Cellular Component	GO:0032991	macromolecular complex	1	XM_002995959.1
15 up-regulated mRNAs in NcCKm vs NcTm10
GO ID (level1)	GO Term (level1)	GO ID (level2)	GO Term (level2)	number_of_out (All)	Genes_of_out
GO:0008150	Biological Process	GO:0050789	regulation of biological process	1	XM_002995908.1
GO:0008150	Biological Process	GO:0065007	biological regulation	1	XM_002995908.1
GO:0008150	Biological Process	GO:0008152	metabolic process	2	XM_002995838.1,XM_002995908.1
GO:0003674	Molecular Function	GO:0003824	catalytic activity	3	XM_002995334.1,XM_002995838.1,XM_002996245.1
GO:0003674	Molecular Function	GO:0005488	binding	2	XM_002995334.1,XM_002996245.1
GO:0005575	Cellular Component	GO:0043226	organelle	1	XM_002995908.1
GO:0005575	Cellular Component	GO:0005623	cell	1	XM_002995908.1
GO:0005575	Cellular Component	GO:0044464	cell part	1	XM_002995908.1
343 down-regulated mRNAs in AcCKM1 vsAcTm7
GO ID (level1)	GO Term (level1)	GO ID (level2)	GO Term (level2)-31	number_of_out (All)	Genes_of_out
GO:0003674	Molecular Function	GO:0005488	binding	59	XM_017048346.1,XM_017048581.1,XM_017048906.1,XM_017049067.1,XM_017049181.1,XM_017049479.1,XM_017049653.1,XM_017050293.1,XM_017050556.1,XM_017050908.1,XM_017051210.1,XM_017051871.1,XM_017051958.1,XM_017052703.1,XM_017052758.1,XM_017052873.1,XM_017053115.1,XM_017053775.1,XM_017053983.1,XM_017054388.1,XM_017054489.1,XM_017054999.1,XM_017055181.1,XM_017055389.1,XM_017055632.1,XM_017056948.1,XM_017056…
GO:0003674	Molecular Function	GO:0003824	catalytic activity	55	XM_017048906.1,XM_017049501.1,XM_017049513.1,XM_017049653.1,XM_017049674.1,XM_017049948.1,XM_017050235.1,XM_017050293.1,XM_017050556.1,XM_017050908.1,XM_017051958.1,XM_017052153.1,XM_017052300.1,XM_017052703.1,XM_017052873.1,XM_017053493.1,XM_017053584.1,XM_017053775.1,XM_017053983.1,XM_017054388.1,XM_017055632.1,XM_017056322.1,XM_017056350.1,XM_017056864.1,XM_017056948.1,XM_017056949.1,XM_017057…
GO:0003674	Molecular Function	GO:0005215	transporter activity	11	XM_017049632.1,XM_017049951.1,XM_017051281.1,XM_017053983.1,XM_017056604.1,XM_017057481.1,XM_017058150.1,XM_017058989.1,XM_017062831.1,XM_017064675.1,XM_017065961.1
GO:0003674	Molecular Function	GO:0060089	molecular transducer activity	2	XM_017051083.1,XM_017062831.1
GO:0003674	Molecular Function	GO:0001071	nucleic acid binding transcription factor activity	1	XM_017053959.1
GO:0003674	Molecular Function	GO:0004871	signal transducer activity	1	XM_017051083.1
GO:0005575	Cellular Component	GO:0005623	cell	25	XM_017048346.1,XM_017048581.1,XM_017048969.1,XM_017049501.1,XM_017049653.1,XM_017050908.1,XM_017051376.1,XM_017053115.1,XM_017053959.1,XM_017054388.1,XM_017055632.1,XM_017057185.1,XM_017057333.1,XM_017057370.1,XM_017058134.1,XM_017058199.1,XM_017058400.1,XM_017058570.1,XM_017062831.1,XM_017063665.1,XM_017065479.1,XM_017066083.1,XM_017066377.1,XM_017067001.1,XM_017067160.1
GO:0005575	Cellular Component	GO:0044464	cell part	25	XM_017048346.1,XM_017048581.1,XM_017048969.1,XM_017049501.1,XM_017049653.1,XM_017050908.1,XM_017051376.1,XM_017053115.1,XM_017053959.1,XM_017054388.1,XM_017055632.1,XM_017057185.1,XM_017057333.1,XM_017057370.1,XM_017058134.1,XM_017058199.1,XM_017058400.1,XM_017058570.1,XM_017062831.1,XM_017063665.1,XM_017065479.1,XM_017066083.1,XM_017066377.1,XM_017067001.1,XM_017067160.1
GO:0005575	Cellular Component	GO:0016020	membrane	24	XM_017048969.1,XM_017049951.1,XM_017051083.1,XM_017051281.1,XM_017052300.1,XM_017053115.1,XM_017053493.1,XM_017053959.1,XM_017053983.1,XM_017054489.1,XM_017055289.1,XM_017056604.1,XM_017057481.1,XM_017058150.1,XM_017058400.1,XM_017058570.1,XM_017060700.1,XM_017061591.1,XM_017062831.1,XM_017063665.1,XM_017064675.1,XM_017065961.1,XM_017066083.1,XM_017067001.1
GO:0005575	Cellular Component	GO:0044425	membrane part	23	XM_017048969.1,XM_017049951.1,XM_017051083.1,XM_017051281.1,XM_017052300.1,XM_017053115.1,XM_017053493.1,XM_017053959.1,XM_017053983.1,XM_017054489.1,XM_017055289.1,XM_017056604.1,XM_017057481.1,XM_017058150.1,XM_017058400.1,XM_017060700.1,XM_017061591.1,XM_017062831.1,XM_017063665.1,XM_017064675.1,XM_017065961.1,XM_017066083.1,XM_017067001.1
GO:0005575	Cellular Component	GO:0043226	organelle	16	XM_017048346.1,XM_017048581.1,XM_017049653.1,XM_017050908.1,XM_017051376.1,XM_017053115.1,XM_017053959.1,XM_017054388.1,XM_017054489.1,XM_017055632.1,XM_017057370.1,XM_017058570.1,XM_017063665.1,XM_017066377.1,XM_017067001.1,XM_017067160.1
GO:0005575	Cellular Component	GO:0032991	macromolecular complex	11	XM_017048969.1,XM_017049653.1,XM_017053115.1,XM_017055632.1,XM_017058134.1,XM_017058199.1,XM_017058570.1,XM_017058848.1,XM_017058849.1,XM_017058851.1,XM_017063729.1
GO:0005575	Cellular Component	GO:0044422	organelle part	7	XM_017049653.1,XM_017050908.1,XM_017053115.1,XM_017054489.1,XM_017055632.1,XM_017058570.1,XM_017063665.1
GO:0005575	Cellular Component	GO:0044456	synapse part	2	XM_017062831.1,XM_017066083.1
GO:0005575	Cellular Component	GO:0045202	synapse	2	XM_017062831.1,XM_017066083.1
GO:0005575	Cellular Component	GO:0031974	membrane-enclosed lumen	1	XM_017058570.1
GO:0008150	Biological Process	GO:0009987	cellular process	75	XM_017048581.1,XM_017048906.1,XM_017049067.1,XM_017049097.1,XM_017049181.1,XM_017049501.1,XM_017049628.1,XM_017049632.1,XM_017049653.1,XM_017049674.1,XM_017049948.1,XM_017049951.1,XM_017050235.1,XM_017050293.1,XM_017050556.1,XM_017050908.1,XM_017051083.1,XM_017051210.1,XM_017051267.1,XM_017051268.1,XM_017051281.1,XM_017051958.1,XM_017052300.1,XM_017052703.1,XM_017052873.1,XM_017053315.1,XM_017053…
GO:0008150	Biological Process	GO:0008152	metabolic process	60	XM_017048906.1,XM_017049067.1,XM_017049097.1,XM_017049501.1,XM_017049628.1,XM_017049674.1,XM_017049948.1,XM_017050235.1,XM_017050293.1,XM_017050556.1,XM_017050908.1,XM_017051267.1,XM_017051268.1,XM_017052300.1,XM_017052703.1,XM_017052873.1,XM_017053315.1,XM_017053493.1,XM_017053584.1,XM_017053591.1,XM_017053959.1,XM_017054388.1,XM_017054489.1,XM_017056322.1,XM_017056350.1,XM_017056864.1,XM_017056…
GO:0008150	Biological Process	GO:0044699	single-organism process	49	XM_017048906.1,XM_017049501.1,XM_017049632.1,XM_017049653.1,XM_017049951.1,XM_017050235.1,XM_017051083.1,XM_017051210.1,XM_017051267.1,XM_017051268.1,XM_017051281.1,XM_017052300.1,XM_017052873.1,XM_017053315.1,XM_017053493.1,XM_017053959.1,XM_017053983.1,XM_017054388.1,XM_017054489.1,XM_017055632.1,XM_017056604.1,XM_017056864.1,XM_017057185.1,XM_017057333.1,XM_017057481.1,XM_017058150.1,XM_017058…
GO:0008150	Biological Process	GO:0050789	regulation of biological process	22	XM_017048906.1,XM_017050293.1,XM_017050556.1,XM_017050908.1,XM_017051083.1,XM_017051210.1,XM_017051958.1,XM_017052300.1,XM_017052873.1,XM_017053591.1,XM_017053959.1,XM_017054388.1,XM_017054489.1,XM_017058400.1,XM_017058570.1,XM_017058848.1,XM_017058849.1,XM_017058851.1,XM_017060574.1,XM_017062289.1,XM_017062831.1,XM_017067320.1
GO:0008150	Biological Process	GO:0065007	biological regulation	22	XM_017048906.1,XM_017050293.1,XM_017050556.1,XM_017050908.1,XM_017051083.1,XM_017051210.1,XM_017051958.1,XM_017052300.1,XM_017052873.1,XM_017053591.1,XM_017053959.1,XM_017054388.1,XM_017054489.1,XM_017058400.1,XM_017058570.1,XM_017058848.1,XM_017058849.1,XM_017058851.1,XM_017060574.1,XM_017062289.1,XM_017062831.1,XM_017067320.1
GO:0008150	Biological Process	GO:0051179	localization	18	XM_017048581.1,XM_017048969.1,XM_017049631.1,XM_017049632.1,XM_017049951.1,XM_017051281.1,XM_017053115.1,XM_017053983.1,XM_017055632.1,XM_017056604.1,XM_017057185.1,XM_017057481.1,XM_017058150.1,XM_017058199.1,XM_017058570.1,XM_017062831.1,XM_017064675.1,XM_017065961.1
GO:0008150	Biological Process	GO:0050896	response to stimulus	14	XM_017048906.1,XM_017049067.1,XM_017050908.1,XM_017051083.1,XM_017051210.1,XM_017052300.1,XM_017052873.1,XM_017053959.1,XM_017054489.1,XM_017058400.1,XM_017058570.1,XM_017062831.1,XM_017063020.1,XM_017064153.1
GO:0008150	Biological Process	GO:0023052	signaling	11	XM_017048906.1,XM_017051083.1,XM_017051210.1,XM_017052300.1,XM_017052873.1,XM_017053959.1,XM_017054489.1,XM_017058400.1,XM_017058570.1,XM_017062831.1,XM_017066083.1
GO:0008150	Biological Process	GO:0071840	cellular component organization or biogenesis	7	XM_017048581.1,XM_017049181.1,XM_017050908.1,XM_017054388.1,XM_017057185.1,XM_017058199.1,XM_017058570.1
GO:0008150	Biological Process	GO:0040011	locomotion	2	XM_017055632.1,XM_017058570.1
GO:0008150	Biological Process	GO:0032501	multicellular organismal process	2	XM_017053959.1,XM_017058570.1
GO:0008150	Biological Process	GO:0002376	immune system process	1	XM_017053425.1
GO:0008150	Biological Process	GO:0048518	positive regulation of biological process	1	XM_017058570.1
GO:0008150	Biological Process	GO:0032502	developmental process	1	XM_017058570.1
GO:0008150	Biological Process	GO:0048519	negative regulation of biological process	1	XM_017058570.1
138 up-regulated mRNAs in AcCKM1 vsAcTm7
GO ID (level1)	GO Term (level1)	GO ID (level2)	GO Term (level2)-26	number_of_out (All)	Genes_of_out
GO:0003674	Molecular Function	GO:0005488	binding	31	XM_017048566.1,XM_017050480.1,XM_017050602.1,XM_017050745.1,XM_017052234.1,XM_017052247.1,XM_017052473.1,XM_017052705.1,XM_017053237.1,XM_017054414.1,XM_017054538.1,XM_017054679.1,XM_017056257.1,XM_017056569.1,XM_017056925.1,XM_017056927.1,XM_017056964.1,XM_017059166.1,XM_017059964.1,XM_017062549.1,XM_017062617.1,XM_017064111.1,XM_017064150.1,XM_017064151.1,XM_017064676.1,XM_017064722.1,XM_017065…
GO:0003674	Molecular Function	GO:0003824	catalytic activity	16	XM_017050480.1,XM_017050602.1,XM_017050745.1,XM_017052301.1,XM_017052705.1,XM_017053237.1,XM_017054538.1,XM_017054679.1,XM_017057571.1,XM_017059166.1,XM_017059964.1,XM_017064111.1,XM_017064676.1,XM_017064722.1,XM_017065408.1,XM_017065409.1
GO:0003674	Molecular Function	GO:0060089	molecular transducer activity	3	XM_017053237.1,XM_017059964.1,XM_017062145.1
GO:0003674	Molecular Function	GO:0005215	transporter activity	3	XM_017056052.1,XM_017059863.1,XM_017064676.1
GO:0003674	Molecular Function	GO:0004871	signal transducer activity	2	XM_017059964.1,XM_017062145.1
GO:0003674	Molecular Function	GO:0005198	structural molecule activity	1	XM_017050602.1
GO:0003674	Molecular Function	GO:0098772	molecular function regulator	1	XM_017054679.1
GO:0005575	Cellular Component	GO:0044425	membrane part	12	XM_017050480.1,XM_017052234.1,XM_017052247.1,XM_017052301.1,XM_017055968.1,XM_017056052.1,XM_017059964.1,XM_017062145.1,XM_017064111.1,XM_017064676.1,XM_017064696.1,XM_017065814.1
GO:0005575	Cellular Component	GO:0016020	membrane	12	XM_017050480.1,XM_017052234.1,XM_017052247.1,XM_017052301.1,XM_017055968.1,XM_017056052.1,XM_017059964.1,XM_017062145.1,XM_017064111.1,XM_017064676.1,XM_017064696.1,XM_017065814.1
GO:0005575	Cellular Component	GO:0043226	organelle	5	XM_017048566.1,XM_017050602.1,XM_017059166.1,XM_017066018.1,XM_017066157.1
GO:0005575	Cellular Component	GO:0005623	cell	5	XM_017048566.1,XM_017050602.1,XM_017059166.1,XM_017066018.1,XM_017066157.1
GO:0005575	Cellular Component	GO:0044464	cell part	5	XM_017048566.1,XM_017050602.1,XM_017059166.1,XM_017066018.1,XM_017066157.1
GO:0005575	Cellular Component	GO:0032991	macromolecular complex	3	XM_017050602.1,XM_017058850.1,XM_017059166.1
GO:0005575	Cellular Component	GO:0031012	extracellular matrix	1	XM_017054679.1
GO:0005575	Cellular Component	GO:0044422	organelle part	1	XM_017059166.1
GO:0008150	Biological Process	GO:0009987	cellular process	24	XM_017048566.1,XM_017050602.1,XM_017050745.1,XM_017052234.1,XM_017052247.1,XM_017052301.1,XM_017052705.1,XM_017054679.1,XM_017056052.1,XM_017057571.1,XM_017058850.1,XM_017059166.1,XM_017059863.1,XM_017059964.1,XM_017062145.1,XM_017064111.1,XM_017064201.1,XM_017064676.1,XM_017064722.1,XM_017065504.1,XM_017065966.1,XM_017065969.1,XM_017066018.1,XM_017066157.1
GO:0008150	Biological Process	GO:0044699	single-organism process	18	XM_017050480.1,XM_017050602.1,XM_017050745.1,XM_017052301.1,XM_017056052.1,XM_017057571.1,XM_017059166.1,XM_017059863.1,XM_017059964.1,XM_017062145.1,XM_017064111.1,XM_017064150.1,XM_017064151.1,XM_017064201.1,XM_017064676.1,XM_017065814.1,XM_017065966.1,XM_017065969.1
GO:0008150	Biological Process	GO:0008152	metabolic process	18	XM_017050480.1,XM_017050745.1,XM_017052301.1,XM_017052473.1,XM_017052705.1,XM_017053237.1,XM_017054679.1,XM_017057571.1,XM_017058850.1,XM_017059964.1,XM_017064111.1,XM_017064150.1,XM_017064151.1,XM_017064722.1,XM_017065408.1,XM_017065409.1,XM_017065504.1,XM_017066157.1
GO:0008150	Biological Process	GO:0050789	regulation of biological process	11	XM_017050745.1,XM_017052234.1,XM_017052247.1,XM_017052301.1,XM_017052473.1,XM_017054679.1,XM_017058850.1,XM_017059964.1,XM_017062145.1,XM_017064111.1,XM_017066157.1
GO:0008150	Biological Process	GO:0065007	biological regulation	11	XM_017050745.1,XM_017052234.1,XM_017052247.1,XM_017052301.1,XM_017052473.1,XM_017054679.1,XM_017058850.1,XM_017059964.1,XM_017062145.1,XM_017064111.1,XM_017066157.1
GO:0008150	Biological Process	GO:0050896	response to stimulus	8	XM_017050480.1,XM_017050745.1,XM_017052301.1,XM_017059964.1,XM_017062145.1,XM_017064111.1,XM_017064150.1,XM_017064151.1
GO:0008150	Biological Process	GO:0051179	localization	8	XM_017048566.1,XM_017052234.1,XM_017052247.1,XM_017053237.1,XM_017056052.1,XM_017059863.1,XM_017064676.1,XM_017065814.1
GO:0008150	Biological Process	GO:0071840	cellular component organization or biogenesis	5	XM_017048566.1,XM_017050602.1,XM_017052234.1,XM_017052247.1,XM_017066018.1
GO:0008150	Biological Process	GO:0023052	signaling	5	XM_017050745.1,XM_017052301.1,XM_017059964.1,XM_017062145.1,XM_017064111.1
GO:0008150	Biological Process	GO:0022610	biological adhesion	1	XM_017055968.1
GO:0008150	Biological Process	GO:0048519	negative regulation of biological process	1	XM_017054679.1
247 down-regulated mRNAs in AcCKmi10 vsAcTmi10
GO ID (level1)	GO Term (level1)	GO ID (level2)	GO Term (level2)	number_of_out (All)	Genes_of_out
GO:0008150	Biological Process	GO:0009987	cellular process	29	XM_006557686.2,XM_006558063.2,XM_006559395.1,XM_006560464.2,XM_006561539.2,XM_006564132.2,XM_006564187.2,XM_006564734.2,XM_006565735.2,XM_006566626.2,XM_006566629.2,XM_006567225.2,XM_006568107.2,XM_006569010.2,XM_006569788.2,XM_006570889.2,XM_006571102.2,XM_016911260.1,XM_016911742.1,XM_016911813.1,XM_016912389.1,XM_016912613.1,XM_016912826.1,XM_016912827.1,XM_016915004.1,XM_016915676.1,XM_016915…
GO:0008150	Biological Process	GO:0008152	metabolic process	27	XM_006557686.2,XM_006559395.1,XM_006559643.2,XM_006560353.2,XM_006560464.2,XM_006562248.2,XM_006564132.2,XM_006564734.2,XM_006565735.2,XM_006566626.2,XM_006566629.2,XM_006567225.2,XM_006568107.2,XM_006569010.2,XM_006569788.2,XM_006570889.2,XM_016911260.1,XM_016911742.1,XM_016912389.1,XM_016912826.1,XM_016912827.1,XM_016914001.1,XM_016915004.1,XM_016915676.1,XM_016915851.1,XM_393711.5,XM_396499.6
GO:0008150	Biological Process	GO:0044699	single-organism process	17	XM_006558063.2,XM_006559395.1,XM_006559577.2,XM_006559643.2,XM_006560464.2,XM_006561539.2,XM_006564187.2,XM_006567225.2,XM_006568107.2,XM_006570889.2,XM_006571102.2,XM_016911813.1,XM_016912389.1,XM_016912613.1,XM_016914001.1,XM_016917023.1,XM_396499.6
GO:0008150	Biological Process	GO:0050789	regulation of biological process	7	XM_006562248.2,XM_006567225.2,XM_006570889.2,XM_006571102.2,XM_016911813.1,XM_016912389.1,XM_016912613.1
GO:0008150	Biological Process	GO:0065007	biological regulation	7	XM_006562248.2,XM_006567225.2,XM_006570889.2,XM_006571102.2,XM_016911813.1,XM_016912389.1,XM_016912613.1
GO:0008150	Biological Process	GO:0023052	signaling	5	XM_006567225.2,XM_006570889.2,XM_006571102.2,XM_016911813.1,XM_016912613.1
GO:0008150	Biological Process	GO:0050896	response to stimulus	5	XM_006567225.2,XM_006570889.2,XM_006571102.2,XM_016911813.1,XM_016912613.1
GO:0008150	Biological Process	GO:0051179	localization	4	XM_006559577.2,XM_006561539.2,XM_016917023.1,XM_396499.6
GO:0005575	Cellular Component	GO:0005623	cell	11	XM_006560353.2,XM_006564132.2,XM_006564187.2,XM_006564734.2,XM_006566626.2,XM_006566629.2,XM_006567371.2,XM_006570889.2,XM_016911813.1,XM_016912389.1,XM_016912613.1
GO:0005575	Cellular Component	GO:0044464	cell part	11	XM_006560353.2,XM_006564132.2,XM_006564187.2,XM_006564734.2,XM_006566626.2,XM_006566629.2,XM_006567371.2,XM_006570889.2,XM_016911813.1,XM_016912389.1,XM_016912613.1
GO:0005575	Cellular Component	GO:0043226	organelle	9	XM_006560353.2,XM_006564132.2,XM_006564187.2,XM_006564734.2,XM_006566626.2,XM_006566629.2,XM_006567371.2,XM_006570889.2,XM_016912613.1
GO:0005575	Cellular Component	GO:0044425	membrane part	5	XM_001122444.4,XM_006561133.2,XM_006561539.2,XM_016915851.1,XM_396499.6
GO:0005575	Cellular Component	GO:0016020	membrane	5	XM_001122444.4,XM_006561133.2,XM_006561539.2,XM_016915851.1,XM_396499.6
GO:0005575	Cellular Component	GO:0032991	macromolecular complex	4	XM_006567371.2,XM_016912389.1,XM_016912826.1,XM_016912827.1
GO:0005575	Cellular Component	GO:0044422	organelle part	1	XM_006567371.2
GO:0003674	Molecular Function	GO:0005488	binding	35	XM_006557686.2,XM_006558292.2,XM_006559395.1,XM_006559577.2,XM_006560353.2,XM_006560464.2,XM_006560586.2,XM_006561133.2,XM_006561539.2,XM_006564187.2,XM_006564734.2,XM_006565715.2,XM_006565735.2,XM_006566359.2,XM_006566626.2,XM_006566629.2,XM_006567225.2,XM_006568107.2,XM_006568837.2,XM_006569010.2,XM_006570889.2,XM_016911153.1,XM_016911260.1,XM_016911742.1,XM_016911813.1,XM_016912613.1,XM_016914…
GO:0003674	Molecular Function	GO:0003824	catalytic activity	20	XM_006559395.1,XM_006559643.2,XM_006560464.2,XM_006560586.2,XM_006561133.2,XM_006564187.2,XM_006565735.2,XM_006567225.2,XM_006567371.2,XM_006568107.2,XM_006569010.2,XM_006569788.2,XM_016911260.1,XM_016911813.1,XM_016912613.1,XM_016914001.1,XM_016915004.1,XM_016915851.1,XM_393711.5,XM_396499.6
GO:0003674	Molecular Function	GO:0001071	nucleic acid binding transcription factor activity	5	XM_006564734.2,XM_006566626.2,XM_006566629.2,XM_006570889.2,XM_016915676.1
GO:0003674	Molecular Function	GO:0060089	molecular transducer activity	3	XM_006567225.2,XM_006570889.2,XM_016911813.1
GO:0003674	Molecular Function	GO:0000988	transcription factor activity, protein binding	2	XM_016912826.1,XM_016912827.1
GO:0003674	Molecular Function	GO:0098772	molecular function regulator	2	XM_006562248.2,XM_016912389.1
GO:0003674	Molecular Function	GO:0004871	signal transducer activity	1	XM_006570889.2
GO:0003674	Molecular Function	GO:0005215	transporter activity	1	XM_006561539.2
110 up-regulated mRNAs in AcCKmi10 vsAcTmi10
GO ID (level1)	GO Term (level1)	GO ID (level2)	GO Term (level2)	number_of_out (All)	Genes_of_out
GO:0008150	Biological Process	GO:0008152	metabolic process	22	XM_017048384.1,XM_017048762.1,XM_017049683.1,XM_017050225.1,XM_017050231.1,XM_017050264.1,XM_017050954.1,XM_017051771.1,XM_017051983.1,XM_017053979.1,XM_017055397.1,XM_017056583.1,XM_017057618.1,XM_017059913.1,XM_017059914.1,XM_017059922.1,XM_017060164.1,XM_017060640.1,XM_017063020.1,XM_017063624.1,XM_017064314.1,XM_017065409.1
GO:0003674	Molecular Function	GO:0005488	binding	22	XM_017049683.1,XM_017050225.1,XM_017050231.1,XM_017050264.1,XM_017050954.1,XM_017051771.1,XM_017051983.1,XM_017053110.1,XM_017053979.1,XM_017054414.1,XM_017054538.1,XM_017057618.1,XM_017059722.1,XM_017059913.1,XM_017059914.1,XM_017060640.1,XM_017061198.1,XM_017062549.1,XM_017063020.1,XM_017064314.1,XM_017064672.1,XM_017065409.1
GO:0003674	Molecular Function	GO:0003824	catalytic activity	21	XM_017048384.1,XM_017048476.1,XM_017049683.1,XM_017049788.1,XM_017050225.1,XM_017050231.1,XM_017050954.1,XM_017051771.1,XM_017051983.1,XM_017052409.1,XM_017054538.1,XM_017056583.1,XM_017056762.1,XM_017057618.1,XM_017059913.1,XM_017059914.1,XM_017059922.1,XM_017063624.1,XM_017064314.1,XM_017064672.1,XM_017065409.1
GO:0008150	Biological Process	GO:0009987	cellular process	17	XM_017048384.1,XM_017050225.1,XM_017050231.1,XM_017050264.1,XM_017050954.1,XM_017051983.1,XM_017055397.1,XM_017056051.1,XM_017056053.1,XM_017056583.1,XM_017058421.1,XM_017059913.1,XM_017059914.1,XM_017063693.1,XM_017064314.1,XM_017064606.1,XM_017064672.1
GO:0008150	Biological Process	GO:0044699	single-organism process	9	XM_017056051.1,XM_017056053.1,XM_017058421.1,XM_017060164.1,XM_017063020.1,XM_017063624.1,XM_017063693.1,XM_017064606.1,XM_017064672.1
GO:0005575	Cellular Component	GO:0044425	membrane part	9	XM_017055971.1,XM_017056051.1,XM_017056053.1,XM_017056559.1,XM_017058421.1,XM_017063693.1,XM_017064606.1,XM_017064672.1,XM_017064695.1
GO:0005575	Cellular Component	GO:0016020	membrane	9	XM_017055971.1,XM_017056051.1,XM_017056053.1,XM_017056559.1,XM_017058421.1,XM_017063693.1,XM_017064606.1,XM_017064672.1,XM_017064695.1
GO:0008150	Biological Process	GO:0065007	biological regulation	7	XM_017050264.1,XM_017053979.1,XM_017055397.1,XM_017058421.1,XM_017060640.1,XM_017063693.1,XM_017064606.1
GO:0008150	Biological Process	GO:0050789	regulation of biological process	6	XM_017050264.1,XM_017053979.1,XM_017055397.1,XM_017058421.1,XM_017060640.1,XM_017063693.1
GO:0008150	Biological Process	GO:0051179	localization	5	XM_017056051.1,XM_017056053.1,XM_017060164.1,XM_017064606.1,XM_017064672.1
GO:0003674	Molecular Function	GO:0060089	molecular transducer activity	4	XM_017050264.1,XM_017058421.1,XM_017063693.1,XM_017064606.1
GO:0003674	Molecular Function	GO:0005215	transporter activity	4	XM_017056051.1,XM_017056053.1,XM_017064606.1,XM_017064672.1
GO:0005575	Cellular Component	GO:0005623	cell	4	XM_017048762.1,XM_017050264.1,XM_017058648.1,XM_017060640.1
GO:0005575	Cellular Component	GO:0044464	cell part	4	XM_017048762.1,XM_017050264.1,XM_017058648.1,XM_017060640.1
GO:0008150	Biological Process	GO:0050896	response to stimulus	3	XM_017058421.1,XM_017063020.1,XM_017063693.1
GO:0003674	Molecular Function	GO:0004871	signal transducer activity	3	XM_017058421.1,XM_017063693.1,XM_017064606.1
GO:0005575	Cellular Component	GO:0032991	macromolecular complex	3	XM_017048762.1,XM_017050264.1,XM_017058648.1
GO:0005575	Cellular Component	GO:0043226	organelle	3	XM_017050264.1,XM_017058648.1,XM_017060640.1
GO:0008150	Biological Process	GO:0023052	signaling	2	XM_017058421.1,XM_017063693.1
GO:0003674	Molecular Function	GO:0001071	nucleic acid binding transcription factor activity	2	XM_017050264.1,XM_017060640.1
GO:0008150	Biological Process	GO:0022610	biological adhesion	1	XM_017055971.1
GO:0003674	Molecular Function	GO:0098772	molecular function regulator	1	XM_017055397.1
GO:0005575	Cellular Component	GO:0044422	organelle part	1	XM_017058648.1

## Sheet: S4
TABEL S4 KEGG database annotation of DEmRNA
97 down-regulated mRNAs in NcCKm vs NcTm7
KEGG_A_class	KEGG_B_class	Pathway	out (31)	All (549)	Pvalue	Qvalue	Pathway ID	Genes	K_IDs
Metabolism	Carbohydrate metabolism	Pyruvate metabolism	2	6	0.0401812	0.480394	ko00620	XM_002995218.1;XM_002996090.1	K01069+K00161
Metabolism	Carbohydrate metabolism	Starch and sucrose metabolism	2	7	0.0542918	0.480394	ko00500	XM_002994789.1;XM_002995032.1	K01194+K01194
Metabolism	Lipid metabolism	Synthesis and degradation of ketone bodies	1	1	0.0564663	0.480394	ko00072	XM_002996496.1	K01641
Metabolism	Carbohydrate metabolism	Butanoate metabolism	1	1	0.0564663	0.480394	ko00650	XM_002996496.1	K01641
Genetic Information Processing	Transcription	Spliceosome	3	18	0.0746909	0.480394	ko03040	XM_002995142.1;XM_002995510.1;XM_002996323.1	K03283+K12856+K12818
Metabolism	Carbohydrate metabolism	Citrate cycle (TCA cycle)	1	2	0.109841	0.480394	ko00020	XM_002996090.1	K00161
Metabolism	Amino acid metabolism	Valine, leucine and isoleucine degradation	1	2	0.109841	0.480394	ko00280	XM_002996496.1	K01641
Metabolism	Metabolism of cofactors and vitamins	Folate biosynthesis	1	2	0.109841	0.480394	ko00790	XM_002995664.1	K00011
Genetic Information Processing	Replication and repair	Homologous recombination	2	11	0.12353	0.480394	ko03440	XM_002996148.1;XM_002996435.1	K08991+K04482
Metabolism	Metabolism of terpenoids and polyketides	Terpenoid backbone biosynthesis	2	12	0.14316	0.495656	ko00900	XM_002996158.1;XM_002996496.1	K00021+K01641
Metabolism	Global and overview maps	Biosynthesis of antibiotics	4	38	0.158655	0.495656	ko01130	XM_002995832.1;XM_002996090.1;XM_002996158.1;XM_002996496.1	K00033+K00161+K00021+K01641
Genetic Information Processing	Translation	Ribosome biogenesis in eukaryotes	4	39	0.169939	0.495656	ko03008	XM_002995786.1;XM_002995924.1;XM_002996014.1;XM_002996694.1	K11128+K14549+K14565+K14569
Metabolism	Carbohydrate metabolism	Pentose and glucuronate interconversions	1	4	0.207965	0.559906	ko00040	XM_002995664.1	K00011
Metabolism	Carbohydrate metabolism	Galactose metabolism	1	5	0.253017	0.577451	ko00052	XM_002995664.1	K00011
Genetic Information Processing	Translation	RNA transport	3	33	0.283475	0.577451	ko03013	XM_002995442.1;XM_002995940.1;XM_002995949.1	K10577+K03257+K03259
Organismal Systems	Aging	Longevity regulating pathway - multiple species	1	6	0.295584	0.577451	ko04213	XM_002995142.1	K03283
Metabolism	Global and overview maps	Metabolic pathways	9	131	0.307242	0.577451	ko01100	XM_002994789.1;XM_002995032.1;XM_002995594.1;XM_002995664.1;XM_002995832.1;XM_002996090.1;XM_002996158.1;XM_002996496.1;XM_002996654.1	K01194+K01194+K01937+K00011+K00033+K00161+K00021+K01641+K03000
Metabolism	Global and overview maps	Biosynthesis of secondary metabolites	4	50	0.309254	0.577451	ko01110	XM_002995832.1;XM_002996090.1;XM_002996158.1;XM_002996496.1	K00033+K00161+K00021+K01641
Metabolism	Global and overview maps	Carbon metabolism	2	20	0.313473	0.577451	ko01200	XM_002995832.1;XM_002996090.1	K00033+K00161
Genetic Information Processing	Folding, sorting and degradation	RNA degradation	2	22	0.356451	0.620984	ko03018	XM_002995289.1;XM_002996023.1	K12586+K12604
Metabolism	Carbohydrate metabolism	Fructose and mannose metabolism	1	8	0.373788	0.620984	ko00051	XM_002995664.1	K00011
Metabolism	Carbohydrate metabolism	Pentose phosphate pathway	1	9	0.409671	0.620984	ko00030	XM_002995832.1	K00033
Metabolism	Lipid metabolism	Glycerolipid metabolism	1	9	0.409671	0.620984	ko00561	XM_002995664.1	K00011
Genetic Information Processing	Folding, sorting and degradation	Ubiquitin mediated proteolysis	2	26	0.43952	0.620984	ko04120	XM_002995442.1;XM_002995916.1	K10577+K03360
Metabolism	Metabolism of other amino acids	Glutathione metabolism	1	10	0.44356	0.620984	ko00480	XM_002995832.1	K00033
Metabolism	Carbohydrate metabolism	Glycolysis / Gluconeogenesis	1	14	0.561245	0.755523	ko00010	XM_002996090.1	K00161
Cellular Processes	Cell growth and death	Cell cycle - yeast	2	35	0.603867	0.763329	ko04111	XM_002995916.1;XM_002996081.1	K03360+K06674
Cellular Processes	Transport and catabolism	Endocytosis	1	16	0.610664	0.763329	ko04144	XM_002995142.1	K03283
Metabolism	Nucleotide metabolism	Pyrimidine metabolism	2	38	0.650414	0.784983	ko00240	XM_002995594.1;XM_002996654.1	K01937+K03000
Genetic Information Processing	Translation	Aminoacyl-tRNA biosynthesis	1	20	0.693855	0.793218	ko00970	XM_002995358.1	K01887
Genetic Information Processing	Transcription	RNA polymerase	1	21	0.711795	0.793218	ko03020	XM_002996654.1	K03000
Genetic Information Processing	Translation	Ribosome	3	64	0.725228	0.793218	ko03010	XM_002995007.1;XM_002995520.1;XM_002996350.1	K02936+K02873+K02896
Genetic Information Processing	Replication and repair	Nucleotide excision repair	1	24	0.759722	0.805765	ko03420	XM_002995488.1	K10846
Genetic Information Processing	Folding, sorting and degradation	Protein processing in endoplasmic reticulum	1	36	0.885172	0.904792	ko04141	XM_002995142.1	K03283
Metabolism	Nucleotide metabolism	Purine metabolism	1	39	0.904792	0.904792	ko00230	XM_002996654.1	K03000
60 up-regulated mRNAs in NcCKm vs NcTm7
KEGG_A_class	KEGG_B_class	Pathway	out (18)	All (549)	Pvalue	Qvalue	Pathway ID	Genes	K_IDs
Metabolism	Carbohydrate metabolism	Amino sugar and nucleotide sugar metabolism	3	10	0.00308591	0.0886116	ko00520	XM_002995838.1;XM_002996156.1;XM_002996566.1	K00844+K00820+K01836
Metabolism	Global and overview maps	Biosynthesis of antibiotics	5	38	0.0053704	0.0886116	ko01130	XM_002995405.1;XM_002995838.1;XM_002996015.1;XM_002996156.1;XM_002996566.1	K06013+K00844+K00615+K00820+K01836
Metabolism	Amino acid metabolism	Alanine, aspartate and glutamate metabolism	1	1	0.0327869	0.337409	ko00250	XM_002996156.1	K00820
Metabolism	Amino acid metabolism	Tyrosine metabolism	1	2	0.0645567	0.337409	ko00350	XM_002996241.1	K00505
Metabolism	Metabolism of other amino acids	Selenocompound metabolism	1	2	0.0645567	0.337409	ko00450	XM_002995882.1	K01874
Metabolism	Metabolism of cofactors and vitamins	Nicotinate and nicotinamide metabolism	1	2	0.0645567	0.337409	ko00760	XM_002995525.1	K11121
Metabolism	Global and overview maps	Biosynthesis of secondary metabolites	4	50	0.0715717	0.337409	ko01110	XM_002995838.1;XM_002996015.1;XM_002996241.1;XM_002996264.1	K00844+K00615+K00505+K18693
Metabolism	Global and overview maps	Metabolic pathways	7	131	0.110545	0.455999	ko01100	XM_002995525.1;XM_002995838.1;XM_002996015.1;XM_002996156.1;XM_002996241.1;XM_002996566.1;XM_002996803.1	K11121+K00844+K00615+K00820+K00505+K01836+K03021
Metabolism	Global and overview maps	Carbon metabolism	2	20	0.136089	0.498993	ko01200	XM_002995838.1;XM_002996015.1	K00844+K00615
Metabolism	Carbohydrate metabolism	Galactose metabolism	1	5	0.154057	0.508387	ko00052	XM_002995838.1	K00844
Organismal Systems	Aging	Longevity regulating pathway - multiple species	1	6	0.182048	0.546142	ko04213	XM_002995525.1	K11121
Metabolism	Carbohydrate metabolism	Starch and sucrose metabolism	1	7	0.209162	0.573902	ko00500	XM_002995838.1	K00844
Metabolism	Carbohydrate metabolism	Fructose and mannose metabolism	1	8	0.235426	0.573902	ko00051	XM_002995838.1	K00844
Metabolism	Carbohydrate metabolism	Pentose phosphate pathway	1	9	0.260865	0.573902	ko00030	XM_002996015.1	K00615
Metabolism	Lipid metabolism	Glycerolipid metabolism	1	9	0.260865	0.573902	ko00561	XM_002996264.1	K18693
Genetic Information Processing	Folding, sorting and degradation	Protein export	1	10	0.285502	0.588849	ko03060	XM_002995272.1	K12947
Metabolism	Metabolism of terpenoids and polyketides	Terpenoid backbone biosynthesis	1	12	0.33247	0.609529	ko00900	XM_002995405.1	K06013
Metabolism	Global and overview maps	Biosynthesis of amino acids	1	12	0.33247	0.609529	ko01230	XM_002996015.1	K00615
Metabolism	Carbohydrate metabolism	Glycolysis / Gluconeogenesis	1	14	0.376511	0.65394	ko00010	XM_002995838.1	K00844
Genetic Information Processing	Replication and repair	Mismatch repair	1	16	0.417798	0.673213	ko03430	XM_002996712.1	K08734
Metabolism	Lipid metabolism	Glycerophospholipid metabolism	1	17	0.437459	0.673213	ko00564	XM_002996264.1	K18693
Genetic Information Processing	Transcription	Spliceosome	1	18	0.456493	0.673213	ko03040	XM_002994971.1	K12859
Genetic Information Processing	Translation	Aminoacyl-tRNA biosynthesis	1	20	0.49275	0.673213	ko00970	XM_002995882.1	K01874
Genetic Information Processing	Transcription	Basal transcription factors	1	20	0.49275	0.673213	ko03022	XM_002995797.1	K03128
Genetic Information Processing	Transcription	RNA polymerase	1	21	0.51001	0.673213	ko03020	XM_002996803.1	K03021
Genetic Information Processing	Folding, sorting and degradation	Ubiquitin mediated proteolysis	1	26	0.588304	0.736356	ko04120	XM_002996689.1	K03364
Genetic Information Processing	Translation	mRNA surveillance pathway	1	27	0.602473	0.736356	ko03015	XM_002996226.1	K06269
Cellular Processes	Cell growth and death	Meiosis - yeast	1	29	0.629441	0.740286	ko04113	XM_002996226.1	K06269
Genetic Information Processing	Translation	RNA transport	1	33	0.67828	0.740286	ko03013	XM_002995993.1	K03242
Cellular Processes	Cell growth and death	Cell cycle - yeast	1	35	0.700355	0.740286	ko04111	XM_002996689.1	K03364
Genetic Information Processing	Folding, sorting and degradation	Protein processing in endoplasmic reticulum	1	36	0.710849	0.740286	ko04141	XM_002995887.1	K13525
Metabolism	Nucleotide metabolism	Pyrimidine metabolism	1	38	0.730803	0.740286	ko00240	XM_002996803.1	K03021
Metabolism	Nucleotide metabolism	Purine metabolism	1	39	0.740286	0.740286	ko00230	XM_002996803.1	K03021
44 down-regulated mRNAs in NcCKm vs NcTm10
KEGG_A_class	KEGG_B_class	Pathway	out (15)	All (549)	Pvalue	Qvalue	Pathway ID	Genes	K_IDs
Metabolism	Metabolism of cofactors and vitamins	Folate biosynthesis	1	2	0.0539468	0.526661	ko00790	XM_002995664.1	K00011
Cellular Processes	Transport and catabolism	Endocytosis	2	16	0.0670497	0.526661	ko04144	XM_002994870.1;XM_002995142.1	K12196+K03283
Genetic Information Processing	Translation	Ribosome biogenesis in eukaryotes	3	39	0.0831275	0.526661	ko03008	XM_002995786.1;XM_002996014.1;XM_002996694.1	K11128+K14565+K14569
Metabolism	Carbohydrate metabolism	Pentose and glucuronate interconversions	1	4	0.105167	0.526661	ko00040	XM_002995664.1	K00011
Metabolism	Carbohydrate metabolism	Galactose metabolism	1	5	0.129796	0.526661	ko00052	XM_002995664.1	K00011
Organismal Systems	Aging	Longevity regulating pathway - multiple species	1	6	0.15379	0.526661	ko04213	XM_002995142.1	K03283
Genetic Information Processing	Folding, sorting and degradation	Ubiquitin mediated proteolysis	2	26	0.155156	0.526661	ko04120	XM_002995442.1;XM_002995916.1	K10577+K03360
Metabolism	Carbohydrate metabolism	Fructose and mannose metabolism	1	8	0.199939	0.526661	ko00051	XM_002995664.1	K00011
Metabolism	Lipid metabolism	Glycerolipid metabolism	1	9	0.222121	0.526661	ko00561	XM_002995664.1	K00011
Cellular Processes	Cell growth and death	Cell cycle - yeast	2	35	0.246897	0.526661	ko04111	XM_002995916.1;XM_002995959.1	K03360+K02209
Genetic Information Processing	Replication and repair	Homologous recombination	1	11	0.264776	0.526661	ko03440	XM_002996435.1	K04482
Metabolism	Nucleotide metabolism	Pyrimidine metabolism	2	38	0.278487	0.526661	ko00240	XM_002995594.1;XM_002996654.1	K01937+K03000
Metabolism	Energy metabolism	Oxidative phosphorylation	1	12	0.285274	0.526661	ko00190	XM_002995902.1	K02154
Cellular Processes	Transport and catabolism	Phagosome	1	17	0.380007	0.635981	ko04145	XM_002995902.1	K02154
Genetic Information Processing	Transcription	Spliceosome	1	18	0.397488	0.635981	ko03040	XM_002995142.1	K03283
Genetic Information Processing	Transcription	RNA polymerase	1	21	0.447211	0.658941	ko03020	XM_002996654.1	K03000
Genetic Information Processing	Replication and repair	Nucleotide excision repair	1	24	0.493082	0.658941	ko03420	XM_002995488.1	K10846
Metabolism	Global and overview maps	Metabolic pathways	4	131	0.498289	0.658941	ko01100	XM_002995594.1;XM_002995664.1;XM_002995902.1;XM_002996654.1	K01937+K00011+K02154+K03000
Genetic Information Processing	Replication and repair	DNA replication	1	26	0.521662	0.658941	ko03030	XM_002995959.1	K02209
Cellular Processes	Cell growth and death	Meiosis - yeast	1	29	0.561725	0.674069	ko04113	XM_002995959.1	K02209
Genetic Information Processing	Translation	RNA transport	1	33	0.610283	0.697466	ko03013	XM_002995442.1	K10577
Genetic Information Processing	Folding, sorting and degradation	Protein processing in endoplasmic reticulum	1	36	0.643354	0.70184	ko04141	XM_002995142.1	K03283
Metabolism	Nucleotide metabolism	Purine metabolism	1	39	0.67379	0.703085	ko00230	XM_002996654.1	K03000
Genetic Information Processing	Translation	Ribosome	1	64	0.848166	0.848166	ko03010	XM_002996350.1	K02896
15 up-regulated mRNAs in NcCKm vs NcTm10
KEGG_A_class	KEGG_B_class	Pathway	out (3)	All (549)	Pvalue	Qvalue	Pathway ID	Genes	K_IDs
Metabolism	Carbohydrate metabolism	Galactose metabolism	1	5	0.0271233	0.0985448	ko00052	XM_002995838.1	K00844
Cellular Processes	Transport and catabolism	Mitophagy - yeast	1	6	0.0324885	0.0985448	ko04139	XM_002995334.1	K17065
Metabolism	Carbohydrate metabolism	Starch and sucrose metabolism	1	7	0.0378338	0.0985448	ko00500	XM_002995838.1	K00844
Metabolism	Carbohydrate metabolism	Fructose and mannose metabolism	1	8	0.0431595	0.0985448	ko00051	XM_002995838.1	K00844
Metabolism	Carbohydrate metabolism	Amino sugar and nucleotide sugar metabolism	1	10	0.0537517	0.0985448	ko00520	XM_002995838.1	K00844
Environmental Information Processing	Signal transduction	MAPK signaling pathway - yeast	1	10	0.0537517	0.0985448	ko04011	XM_002995908.1	K11215
Metabolism	Carbohydrate metabolism	Glycolysis / Gluconeogenesis	1	14	0.0747012	0.117388	ko00010	XM_002995838.1	K00844
Metabolism	Global and overview maps	Carbon metabolism	1	20	0.105542	0.14512	ko01200	XM_002995838.1	K00844
Metabolism	Global and overview maps	Biosynthesis of antibiotics	1	38	0.193938	0.237035	ko01130	XM_002995838.1	K00844
Metabolism	Global and overview maps	Biosynthesis of secondary metabolites	1	50	0.249508	0.274459	ko01110	XM_002995838.1	K00844
Metabolism	Global and overview maps	Metabolic pathways	1	131	0.559379	0.559379	ko01100	XM_002995838.1	K00844
343 down-regulated mRNAs inAcCKmi7 vs AcTmi7
KEGG_A_class	KEGG_B_class	Pathway-217	out (102)	All (5876)	Pvalue	Qvalue	Pathway ID	Genes	K_IDs
Organismal Systems	Endocrine system	Insulin signaling pathway	11	158	8.09251e-05	0.0175607	ko04910	XM_017048906.1;XM_017050293.1;XM_017050556.1;XM_017058451.1;XM_017058455.1;XM_017058459.1;XM_017058556.1;XM_017058570.1;XM_017061271.1;XM_017063639.1;XM_017063843.1	K06069+K04707+K04688+K11262+K11262+K11262+K03099+K02183+K00844+K07197+K07198
Metabolism	Biosynthesis of other secondary metabolites	Aflatoxin biosynthesis	3	10	0.000557807	0.0605221	ko00254	XM_017058451.1;XM_017058455.1;XM_017058459.1	K11262+K11262+K11262
Genetic Information Processing	Folding, sorting and degradation	Protein export	4	29	0.00145609	0.105324	ko03060	XM_017055389.1;XM_017058199.1;XM_017060953.1;XM_017061298.1	K09490+K03107+K13431+K03108
Organismal Systems	Digestive system	Bile secretion	6	78	0.00220865	0.119819	ko04976	XM_017052300.1;XM_017053459.1;XM_017053983.1;XM_017056561.1;XM_017063665.1;XM_017064675.1	K08043+K05673+K05673+K08049+K00021+K05658
Metabolism	Metabolism of cofactors and vitamins	Pantothenate and CoA biosynthesis	3	22	0.00615362	0.224489	ko00770	XM_017049535.1;XM_017051852.1;XM_017059393.1	K08069+K01598+K00207
Human Diseases	Substance dependence	Morphine addiction	6	96	0.00620707	0.224489	ko05032	XM_017051958.1;XM_017052300.1;XM_017052873.1;XM_017054847.1;XM_017054851.1;XM_017056561.1	K13293+K08043+K02677+K18437+K18437+K08049
Genetic Information Processing	Folding, sorting and degradation	Ubiquitin mediated proteolysis	10	239	0.00817554	0.229588	ko04120	XM_017049948.1;XM_017050293.1;XM_017051376.1;XM_017053584.1;XM_017055025.1;XM_017056967.1;XM_017057861.1;XM_017058134.1;XM_017062838.1;XM_017066377.1	K10587+K04707+K10610+K10597+K10592+K10143+K10581+K03870+K10456+K10605
Environmental Information Processing	Signal transduction	AMPK signaling pathway	8	168	0.00846407	0.229588	ko04152	XM_017050556.1;XM_017058451.1;XM_017058455.1;XM_017058459.1;XM_017060394.1;XM_017063639.1;XM_017063665.1;XM_017063843.1	K04688+K11262+K11262+K11262+K01103+K07197+K00021+K07198
Environmental Information Processing	Membrane transport	ABC transporters	4	49	0.00996997	0.240387	ko02010	XM_017053459.1;XM_017053983.1;XM_017064675.1;XM_017065961.1	K05673+K05673+K05658+K05665
Environmental Information Processing	Signal transduction	cAMP signaling pathway	8	178	0.011781	0.255648	ko04024	XM_017051958.1;XM_017052300.1;XM_017053459.1;XM_017053983.1;XM_017055181.1;XM_017056561.1;XM_017058570.1;XM_017062831.1	K13293+K08043+K05673+K05673+K01115+K08049+K02183+K05213
Metabolism	Lipid metabolism	Fatty acid biosynthesis	3	29	0.0133764	0.263881	ko00061	XM_017058451.1;XM_017058455.1;XM_017058459.1	K11262+K11262+K11262
Human Diseases	Cancers	Choline metabolism in cancer	6	118	0.0162752	0.29431	ko05231	XM_017050235.1;XM_017050556.1;XM_017052873.1;XM_017055181.1;XM_017057291.1;XM_017058556.1	K14156+K04688+K02677+K01115+K18695+K03099
Genetic Information Processing	Folding, sorting and degradation	Protein processing in endoplasmic reticulum	9	238	0.0218294	0.303509	ko04141	XM_017049067.1;XM_017053115.1;XM_017053584.1;XM_017053880.1;XM_017054999.1;XM_017055389.1;XM_017061591.1;XM_017063775.1;XM_017064838.1	K04079+K14007+K10597+K09542+K09485+K09490+K12667+K09580+K08288
Organismal Systems	Aging	Longevity regulating pathway - multiple species	5	94	0.0232149	0.303509	ko04213	XM_017050556.1;XM_017052300.1;XM_017053880.1;XM_017056561.1;XM_017063843.1	K04688+K08043+K09542+K08049+K07198
Human Diseases	Drug resistance	Antifolate resistance	3	36	0.0239579	0.303509	ko01523	XM_017053459.1;XM_017053983.1;XM_017065961.1	K05673+K05673+K05665
Metabolism	Carbohydrate metabolism	Butanoate metabolism	3	37	0.0257506	0.303509	ko00650	XM_017063906.1;XM_017063923.1;XM_017063933.1	K00109+K00109+K00109
Organismal Systems	Endocrine system	GnRH signaling pathway	6	132	0.0266718	0.303509	ko04912	XM_017052300.1;XM_017052873.1;XM_017055181.1;XM_017056561.1;XM_017058556.1;XM_017058570.1	K08043+K02677+K01115+K08049+K03099+K02183
Organismal Systems	Endocrine system	Cortisol synthesis and secretion	4	66	0.0271435	0.303509	ko04927	XM_017052300.1;XM_017054847.1;XM_017054851.1;XM_017056561.1	K08043+K18437+K18437+K08049
Organismal Systems	Immune system	Natural killer cell mediated cytotoxicity	3	38	0.0276135	0.303509	ko04650	XM_017052873.1;XM_017058556.1;XM_017060727.1	K02677+K03099+K07293
Human Diseases	Cancers	Viral carcinogenesis	7	172	0.0293345	0.303509	ko05203	XM_017049948.1;XM_017051376.1;XM_017060312.1;XM_017060313.1;XM_017062245.1;XM_017065888.1;XM_017065895.1	K10587+K10610+K11838+K11838+K03122+K16175+K16175
Organismal Systems	Endocrine system	Parathyroid hormone synthesis, secretion and action	5	100	0.0293718	0.303509	ko04928	XM_017051958.1;XM_017052300.1;XM_017052873.1;XM_017055181.1;XM_017056561.1	K13293+K08043+K02677+K01115+K08049
Metabolism	Glycan biosynthesis and metabolism	Glycosphingolipid biosynthesis - lacto and neolacto series	2	17	0.0342536	0.323493	ko00601	XM_017049963.1;XM_017062164.1	K00741+K01988
Organismal Systems	Endocrine system	Thyroid hormone synthesis	4	71	0.0342873	0.323493	ko04918	XM_017052300.1;XM_017052873.1;XM_017055389.1;XM_017056561.1	K08043+K02677+K09490+K08049
Environmental Information Processing	Signal transduction	ErbB signaling pathway	4	72	0.0358355	0.324013	ko04012	XM_017050293.1;XM_017050556.1;XM_017052873.1;XM_017058556.1	K04707+K04688+K02677+K03099
Human Diseases	Endocrine and metabolic diseases	Insulin resistance	6	143	0.0374147	0.324759	ko04931	XM_017050556.1;XM_017055873.1;XM_017055875.1;XM_017060727.1;XM_017063639.1;XM_017063843.1	K04688+K09113+K09113+K07293+K07197+K07198
Human Diseases	Drug resistance	Endocrine resistance	4	81	0.0515737	0.430442	ko01522	XM_017050556.1;XM_017052300.1;XM_017056561.1;XM_017058556.1	K04688+K08043+K08049+K03099
Organismal Systems	Endocrine system	Estrogen signaling pathway	5	121	0.0585616	0.452639	ko04915	XM_017049067.1;XM_017052300.1;XM_017056561.1;XM_017058556.1;XM_017058570.1	K04079+K08043+K08049+K03099+K02183
Organismal Systems	Digestive system	Salivary secretion	4	86	0.061715	0.452639	ko04970	XM_017052300.1;XM_017052873.1;XM_017056561.1;XM_017058570.1	K08043+K02677+K08049+K02183
Organismal Systems	Endocrine system	Progesterone-mediated oocyte maturation	4	87	0.0638615	0.452639	ko04914	XM_017049067.1;XM_017052300.1;XM_017056561.1;XM_017066088.1	K04079+K08043+K08049+K02602
Organismal Systems	Digestive system	Gastric acid secretion	4	88	0.0660471	0.452639	ko04971	XM_017052300.1;XM_017052873.1;XM_017056561.1;XM_017058570.1	K08043+K02677+K08049+K02183
Organismal Systems	Immune system	Antigen processing and presentation	2	25	0.0691231	0.452639	ko04612	XM_017049067.1;XM_017055389.1	K04079+K09490
Human Diseases	Cancers	Glioma	3	57	0.0758427	0.452639	ko05214	XM_017052873.1;XM_017058556.1;XM_017058570.1	K02677+K03099+K02183
Environmental Information Processing	Signal transduction	Apelin signaling pathway	5	131	0.0767648	0.452639	ko04371	XM_017050556.1;XM_017052300.1;XM_017056561.1;XM_017058570.1;XM_017063843.1	K04688+K08043+K08049+K02183+K07198
Organismal Systems	Endocrine system	Oxytocin signaling pathway	5	131	0.0767648	0.452639	ko04921	XM_017052300.1;XM_017052873.1;XM_017056561.1;XM_017058570.1;XM_017063843.1	K08043+K02677+K08049+K02183+K07198
Genetic Information Processing	Replication and repair	Fanconi anemia pathway	3	58	0.079012	0.452639	ko03460	XM_017049513.1;XM_017064196.1;XM_017066377.1	K11832+K15362+K10605
Human Diseases	Infectious diseases	Human cytomegalovirus infection	6	174	0.0811666	0.452639	ko05163	XM_017050556.1;XM_017052300.1;XM_017052873.1;XM_017056561.1;XM_017058556.1;XM_017058570.1	K04688+K08043+K02677+K08049+K03099+K02183
Organismal Systems	Endocrine system	Aldosterone synthesis and secretion	4	95	0.0824201	0.452639	ko04925	XM_017052300.1;XM_017052873.1;XM_017056561.1;XM_017058570.1	K08043+K02677+K08049+K02183
Environmental Information Processing	Signal transduction	Phospholipase D signaling pathway	6	176	0.0846914	0.452639	ko04072	XM_017052300.1;XM_017052873.1;XM_017055181.1;XM_017056561.1;XM_017058556.1;XM_017060727.1	K08043+K02677+K01115+K08049+K03099+K07293
Human Diseases	Endocrine and metabolic diseases	Cushing syndrome	6	176	0.0846914	0.452639	ko04934	XM_017052300.1;XM_017054388.1;XM_017054847.1;XM_017054851.1;XM_017056561.1;XM_017057081.1	K08043+K09186+K18437+K18437+K08049+K04578
Organismal Systems	Nervous system	Glutamatergic synapse	5	135	0.0848168	0.452639	ko04724	XM_017052300.1;XM_017052873.1;XM_017055181.1;XM_017056561.1;XM_017062831.1	K08043+K02677+K01115+K08049+K05213
Metabolism	Carbohydrate metabolism	Propanoate metabolism	3	60	0.0855216	0.452639	ko00640	XM_017058451.1;XM_017058455.1;XM_017058459.1	K11262+K11262+K11262
Organismal Systems	Endocrine system	Ovarian Steroidogenesis	2	29	0.0895078	0.454177	ko04913	XM_017052300.1;XM_017056561.1	K08043+K08049
Organismal Systems	Aging	Longevity regulating pathway - mammal	4	98	0.0899982	0.454177	ko04211	XM_017050556.1;XM_017052300.1;XM_017056561.1;XM_017063843.1	K04688+K08043+K08049+K07198
Organismal Systems	Environmental adaptation	Plant-pathogen interaction	2	30	0.0948528	0.455024	ko04626	XM_017049067.1;XM_017058570.1	K04079+K02183
Human Diseases	Cancers	MicroRNAs in cancer	5	141	0.0977003	0.455024	ko05206	XM_017052873.1;XM_017058556.1;XM_017064675.1;XM_017065961.1;XM_017066377.1	K02677+K03099+K05658+K05665+K10605
Organismal Systems	Circulatory system	Adrenergic signaling in cardiomyocytes	4	102	0.100606	0.455024	ko04261	XM_017052300.1;XM_017052873.1;XM_017056561.1;XM_017058570.1	K08043+K02677+K08049+K02183
Environmental Information Processing	Signal transduction	Ras signaling pathway	5	143	0.102205	0.455024	ko04014	XM_017052873.1;XM_017055181.1;XM_017058556.1;XM_017058570.1;XM_017060727.1	K02677+K01115+K03099+K02183+K07293
Human Diseases	Cancers	Pathways in cancer	11	414	0.10247	0.455024	ko05200	XM_017049067.1;XM_017050293.1;XM_017050556.1;XM_017052300.1;XM_017052873.1;XM_017055181.1;XM_017056561.1;XM_017058134.1;XM_017058556.1;XM_017058570.1;XM_017062838.1	K04079+K04707+K04688+K08043+K02677+K01115+K08049+K03870+K03099+K02183+K10456
Human Diseases	Infectious diseases	Vibrio cholerae infection	3	65	0.102747	0.455024	ko05110	XM_017052300.1;XM_017052873.1;XM_017056561.1	K08043+K02677+K08049
Organismal Systems	Excretory system	Vasopressin-regulated water reabsorption	2	32	0.105807	0.459203	ko04962	XM_017052300.1;XM_017056561.1	K08043+K08049
Metabolism	Glycan biosynthesis and metabolism	Glycosaminoglycan biosynthesis - keratan sulfate	1	7	0.115419	0.471044	ko00533	XM_017049963.1	K00741
Organismal Systems	Sensory system	Olfactory transduction	2	34	0.117084	0.471044	ko04740	XM_017052300.1;XM_017058570.1	K08043+K02183
Metabolism	Carbohydrate metabolism	Amino sugar and nucleotide sugar metabolism	4	109	0.120488	0.471044	ko00520	XM_017061271.1;XM_017061447.1;XM_017065407.1;XM_017065410.1	K00844+K01784+K01183+K01183
Organismal Systems	Digestive system	Pancreatic secretion	4	109	0.120488	0.471044	ko04972	XM_017052300.1;XM_017052873.1;XM_017056561.1;XM_017057504.1	K08043+K02677+K08049+K01312
Human Diseases	Cancers	Chronic myeloid leukemia	3	70	0.12123	0.471044	ko05220	XM_017050293.1;XM_017058556.1;XM_017060727.1	K04707+K03099+K07293
Cellular Processes	Cellular community - eukaryotes	Gap junction	4	110	0.123459	0.471044	ko04540	XM_017052300.1;XM_017052873.1;XM_017056561.1;XM_017058556.1	K08043+K02677+K08049+K03099
Environmental Information Processing	Signal transduction	HIF-1 signaling pathway	5	152	0.12373	0.471044	ko04066	XM_017050556.1;XM_017052873.1;XM_017058134.1;XM_017060394.1;XM_017061271.1	K04688+K02677+K03870+K01103+K00844
Organismal Systems	Endocrine system	Glucagon signaling pathway	5	154	0.128783	0.481826	ko04922	XM_017058451.1;XM_017058455.1;XM_017058459.1;XM_017058570.1;XM_017063843.1	K11262+K11262+K11262+K02183+K07198
Organismal Systems	Sensory system	Inflammatory mediator regulation of TRP channels	4	114	0.135653	0.489772	ko04750	XM_017052300.1;XM_017052873.1;XM_017056561.1;XM_017058570.1	K08043+K02677+K08049+K02183
Organismal Systems	Endocrine system	Relaxin signaling pathway	4	115	0.138776	0.489772	ko04926	XM_017052300.1;XM_017052873.1;XM_017056561.1;XM_017058556.1	K08043+K02677+K08049+K03099
Human Diseases	Substance dependence	Alcoholism	3	75	0.140836	0.489772	ko05034	XM_017058556.1;XM_017058570.1;XM_017062831.1	K03099+K02183+K05213
Metabolism	Carbohydrate metabolism	Starch and sucrose metabolism	2	39	0.146464	0.489772	ko00500	XM_017061271.1;XM_017065270.1	K00844+K01194
Cellular Processes	Cellular community - prokaryotes	Quorum sensing	2	39	0.146464	0.489772	ko02024	XM_017065407.1;XM_017065410.1	K01183+K01183
Environmental Information Processing	Signal transduction	Rap1 signaling pathway	5	161	0.147194	0.489772	ko04015	XM_017048906.1;XM_017052300.1;XM_017052873.1;XM_017056561.1;XM_017058570.1	K06069+K08043+K02677+K08049+K02183
Organismal Systems	Endocrine system	Melanogenesis	4	118	0.148319	0.489772	ko04916	XM_017052300.1;XM_017052873.1;XM_017056561.1;XM_017058570.1	K08043+K02677+K08049+K02183
Human Diseases	Drug resistance	EGFR tyrosine kinase inhibitor resistance	3	77	0.148963	0.489772	ko01521	XM_017050556.1;XM_017052873.1;XM_017058556.1	K04688+K02677+K03099
Organismal Systems	Environmental adaptation	Circadian entrainment	4	120	0.15482	0.498327	ko04713	XM_017052300.1;XM_017052873.1;XM_017056561.1;XM_017058570.1	K08043+K02677+K08049+K02183
Organismal Systems	Development	Dorso-ventral axis formation	3	79	0.157239	0.498327	ko04320	XM_017049479.1;XM_017058556.1;XM_017066088.1	K03102+K03099+K02602
Human Diseases	Cancers	Non-small cell lung cancer	2	41	0.158609	0.498327	ko05223	XM_017052873.1;XM_017058556.1	K02677+K03099
Metabolism	Biosynthesis of other secondary metabolites	Neomycin, kanamycin and gentamicin biosynthesis	1	10	0.16075	0.498327	ko00524	XM_017061271.1	K00844
Environmental Information Processing	Signal transduction	PI3K-Akt signaling pathway	6	215	0.169405	0.510274	ko04151	XM_017049067.1;XM_017050556.1;XM_017052873.1;XM_017058556.1;XM_017063843.1;XM_017066377.1	K04079+K04688+K02677+K03099+K07198+K10605
Metabolism	Metabolism of other amino acids	Glutathione metabolism	3	83	0.174204	0.510274	ko00480	XM_017055017.1;XM_017055018.1;XM_017066716.1	K00036+K00036+K00797
Organismal Systems	Environmental adaptation	Circadian rhythm - plant	1	11	0.175344	0.510274	ko04712	XM_017056967.1	K10143
Organismal Systems	Circulatory system	Vascular smooth muscle contraction	4	127	0.178389	0.510274	ko04270	XM_017052300.1;XM_017052873.1;XM_017056561.1;XM_017058570.1	K08043+K02677+K08049+K02183
Organismal Systems	Nervous system	GABAergic synapse	3	85	0.182875	0.510274	ko04727	XM_017052300.1;XM_017052873.1;XM_017056561.1	K08043+K02677+K08049
Human Diseases	Cancers	Renal cell carcinoma	3	85	0.182875	0.510274	ko05211	XM_017058134.1;XM_017058556.1;XM_017060727.1	K03870+K03099+K07293
Metabolism	Metabolism of other amino acids	beta-Alanine metabolism	2	45	0.183417	0.510274	ko00410	XM_017059393.1;XM_017066716.1	K00207+K00797
Organismal Systems	Immune system	Fc epsilon RI signaling pathway	2	45	0.183417	0.510274	ko04664	XM_017052873.1;XM_017058556.1	K02677+K03099
Organismal Systems	Endocrine system	Regulation of lipolysis in adipocyte	2	46	0.189708	0.51284	ko04923	XM_017052300.1;XM_017056561.1	K08043+K08049
Human Diseases	Cardiovascular diseases	Fluid shear stress and atherosclerosis	4	132	0.195929	0.51284	ko05418	XM_017049067.1;XM_017058570.1;XM_017062838.1;XM_017063843.1	K04079+K02183+K10456+K07198
Environmental Information Processing	Signal transduction	Jak-STAT signaling pathway	2	47	0.196028	0.51284	ko04630	XM_017058556.1;XM_017060727.1	K03099+K07293
Metabolism	Carbohydrate metabolism	Pyruvate metabolism	3	88	0.196095	0.51284	ko00620	XM_017058451.1;XM_017058455.1;XM_017058459.1	K11262+K11262+K11262
Human Diseases	Neurodegenerative diseases	Prion diseases	1	13	0.20378	0.51284	ko05020	XM_017055389.1	K09490
Human Diseases	Substance dependence	Amphetamine addiction	3	90	0.205037	0.51284	ko05031	XM_017052873.1;XM_017058570.1;XM_017062831.1	K02677+K02183+K05213
Genetic Information Processing	Replication and repair	Homologous recombination	2	49	0.208746	0.51284	ko03440	XM_017064196.1;XM_017066377.1	K15362+K10605
Human Diseases	Cancers	Acute myeloid leukemia	2	49	0.208746	0.51284	ko05221	XM_017050556.1;XM_017058556.1	K04688+K03099
Human Diseases	Cardiovascular diseases	Dilated cardiomyopathy (DCM)	2	49	0.208746	0.51284	ko05414	XM_017052300.1;XM_017056561.1	K08043+K08049
Metabolism	Global and overview maps	Fatty acid metabolism	3	91	0.209544	0.51284	ko01212	XM_017058451.1;XM_017058455.1;XM_017058459.1	K11262+K11262+K11262
Environmental Information Processing	Signal transduction	Calcium signaling pathway	4	136	0.210335	0.51284	ko04020	XM_017052300.1;XM_017052873.1;XM_017056561.1;XM_017058570.1	K08043+K02677+K08049+K02183
Organismal Systems	Digestive system	Vitamin digestion and absorption	1	14	0.217632	0.524736	ko04977	XM_017065961.1	K05665
Cellular Processes	Cell growth and death	Oocyte meiosis	4	139	0.221336	0.527801	ko04114	XM_017052300.1;XM_017056561.1;XM_017058570.1;XM_017066088.1	K08043+K08049+K02183+K02602
Organismal Systems	Excretory system	Endocrine and other factor-regulated calcium reabsorption	2	52	0.227974	0.537722	ko04961	XM_017052873.1;XM_017056561.1	K02677+K08049
Organismal Systems	Endocrine system	Insulin secretion	3	99	0.246322	0.574751	ko04911	XM_017052300.1;XM_017052873.1;XM_017056561.1	K08043+K02677+K08049
Organismal Systems	Immune system	Fc gamma R-mediated phagocytosis	3	102	0.260381	0.584083	ko04666	XM_017050556.1;XM_017052873.1;XM_017055181.1	K04688+K02677+K01115
Metabolism	Lipid metabolism	Glycerophospholipid metabolism	4	151	0.266724	0.584083	ko00564	XM_017050235.1;XM_017055181.1;XM_017057291.1;XM_017060116.1	K14156+K01115+K18695+K14286
Organismal Systems	Nervous system	Cholinergic synapse	3	104	0.269814	0.584083	ko04725	XM_017052300.1;XM_017052873.1;XM_017056561.1	K08043+K02677+K08049
Human Diseases	Cancers	Proteoglycans in cancer	5	201	0.269867	0.584083	ko05205	XM_017050293.1;XM_017050556.1;XM_017052873.1;XM_017058556.1;XM_017060727.1	K04707+K04688+K02677+K03099+K07293
Metabolism	Glycan biosynthesis and metabolism	Glycosphingolipid biosynthesis - globo and isoglobo series	1	18	0.270694	0.584083	ko00603	XM_017062164.1	K01988
Organismal Systems	Sensory system	Phototransduction	1	18	0.270694	0.584083	ko04744	XM_017058570.1	K02183
Metabolism	Carbohydrate metabolism	Pentose phosphate pathway	2	59	0.273209	0.584083	ko00030	XM_017055017.1;XM_017055018.1	K00036+K00036
Organismal Systems	Nervous system	Long-term depression	2	59	0.273209	0.584083	ko04730	XM_017052873.1;XM_017057081.1	K02677+K04578
Organismal Systems	Immune system	Platelet activation	3	105	0.274546	0.584083	ko04611	XM_017048906.1;XM_017052300.1;XM_017056561.1	K06069+K08043+K08049
Organismal Systems	Immune system	Leukocyte transendothelial migration	2	60	0.279681	0.589231	ko04670	XM_017052873.1;XM_017060727.1	K02677+K07293
Human Diseases	Infectious diseases	African trypanosomiasis	1	20	0.295873	0.61735	ko05143	XM_017052873.1	K02677
Metabolism	Amino acid metabolism	Arginine and proline metabolism	2	64	0.305517	0.619128	ko00330	XM_017056864.1;XM_017066716.1	K00286+K00797
Genetic Information Processing	Translation	mRNA surveillance pathway	4	161	0.305776	0.619128	ko03015	XM_017050909.1;XM_017053775.1;XM_017057307.1;XM_017063729.1	K11125+K03267+K11124+K14323
Human Diseases	Cancers	Central carbon metabolism in cancer	3	112	0.307877	0.619128	ko05230	XM_017055017.1;XM_017055018.1;XM_017061271.1	K00036+K00036+K00844
Organismal Systems	Digestive system	Protein digestion and absorption	1	21	0.308137	0.619128	ko04974	XM_017057504.1	K01312
Environmental Information Processing	Signal transduction	cGMP - PKG signaling pathway	3	113	0.312659	0.620368	ko04022	XM_017052300.1;XM_017056561.1;XM_017058570.1	K08043+K08049+K02183
Metabolism	Xenobiotics biodegradation and metabolism	Drug metabolism - other enzymes	2	66	0.318379	0.620368	ko00983	XM_017049501.1;XM_017059393.1	K00757+K00207
Metabolism	Biosynthesis of other secondary metabolites	Streptomycin biosynthesis	1	22	0.32019	0.620368	ko00521	XM_017061271.1	K00844
Environmental Information Processing	Signal transduction	MAPK signaling pathway - plant	1	22	0.32019	0.620368	ko04016	XM_017058570.1	K02183
Metabolism	Carbohydrate metabolism	Galactose metabolism	2	67	0.324791	0.623713	ko00052	XM_017061271.1;XM_017061447.1	K00844+K01784
Organismal Systems	Immune system	Chemokine signaling pathway	3	119	0.341374	0.634278	ko04062	XM_017052300.1;XM_017056561.1;XM_017058556.1	K08043+K08049+K03099
Metabolism	Carbohydrate metabolism	Fructose and mannose metabolism	2	70	0.343931	0.634278	ko00051	XM_017060394.1;XM_017061271.1	K01103+K00844
Environmental Information Processing	Signal transduction	mTOR signaling pathway	4	171	0.345428	0.634278	ko04150	XM_017050556.1;XM_017052873.1;XM_017058556.1;XM_017063843.1	K04688+K02677+K03099+K07198
Organismal Systems	Nervous system	Neurotrophin signaling pathway	3	120	0.346158	0.634278	ko04722	XM_017058556.1;XM_017058570.1;XM_017060727.1	K03099+K02183+K07293
Human Diseases	Endocrine and metabolic diseases	Non-alcoholic fatty liver disease (NAFLD)	4	172	0.349408	0.634278	ko04932	XM_017055873.1;XM_017055875.1;XM_017063639.1;XM_017063843.1	K09113+K09113+K07197+K07198
Genetic Information Processing	Replication and repair	Nucleotide excision repair	2	71	0.350275	0.634278	ko03420	XM_017051376.1;XM_017054583.1	K10610+K10838
Cellular Processes	Cellular community - eukaryotes	Tight junction	4	173	0.35339	0.634278	ko04530	XM_017048906.1;XM_017063843.1;XM_017065888.1;XM_017065895.1	K06069+K07198+K16175+K16175
Organismal Systems	Immune system	C-type lectin receptor signaling pathway	2	72	0.356599	0.634278	ko04625	XM_017058570.1;XM_017060727.1	K02183+K07293
Organismal Systems	Endocrine system	Adipocytokine signaling pathway	2	72	0.356599	0.634278	ko04920	XM_017060727.1;XM_017063843.1	K07293+K07198
Human Diseases	Cancers	Hepatocellular carcinoma	4	176	0.365337	0.635997	ko05225	XM_017050556.1;XM_017052873.1;XM_017058556.1;XM_017062838.1	K04688+K02677+K03099+K10456
Organismal Systems	Excretory system	Aldosterone-regulated sodium reabsorption	1	26	0.366358	0.635997	ko04960	XM_017052873.1	K02677
Organismal Systems	Digestive system	Carbohydrate digestion and absorption	1	26	0.366358	0.635997	ko04973	XM_017061271.1	K00844
Organismal Systems	Environmental adaptation	Thermogenesis	5	232	0.376538	0.648483	ko04714	XM_017050556.1;XM_017052300.1;XM_017056561.1;XM_017058556.1;XM_017063843.1	K04688+K08043+K08049+K03099+K07198
Human Diseases	Cancers	Pancreatic cancer	2	77	0.387873	0.662744	ko05212	XM_017050556.1;XM_017055181.1	K04688+K01115
Human Diseases	Cancers	Breast cancer	3	130	0.393741	0.667514	ko05224	XM_017050556.1;XM_017058556.1;XM_017066377.1	K04688+K03099+K10605
Environmental Information Processing	Signal transduction	FoxO signaling pathway	4	186	0.405062	0.681383	ko04068	XM_017058556.1;XM_017060312.1;XM_017060313.1;XM_017063843.1	K03099+K11838+K11838+K07198
Organismal Systems	Nervous system	Retrograde endocannabinoid signaling	3	135	0.417238	0.695266	ko04723	XM_017052300.1;XM_017052873.1;XM_017056561.1	K08043+K02677+K08049
Human Diseases	Substance dependence	Nicotine addiction	1	31	0.419723	0.695266	ko05033	XM_017062831.1	K05213
Organismal Systems	Sensory system	Phototransduction - fly	2	84	0.430512	0.707736	ko04745	XM_017052873.1;XM_017058570.1	K02677+K02183
Metabolism	Global and overview maps	Biosynthesis of antibiotics	8	418	0.440975	0.719485	ko01130	XM_017055017.1;XM_017055018.1;XM_017056864.1;XM_017058451.1;XM_017058455.1;XM_017058459.1;XM_017061271.1;XM_017063665.1	K00036+K00036+K00286+K11262+K11262+K11262+K00844+K00021
Environmental Information Processing	Signal transduction	Sphingolipid signaling pathway	3	141	0.44505	0.720715	ko04071	XM_017052873.1;XM_017055181.1;XM_017065961.1	K02677+K01115+K05665
Human Diseases	Cardiovascular diseases	Hypertrophic cardiomyopathy (HCM)	1	35	0.45919	0.731608	ko05410	XM_017063843.1	K07198
Environmental Information Processing	Signal transduction	Phosphatidylinositol signaling system	4	202	0.467575	0.731608	ko04070	XM_017052873.1;XM_017056067.1;XM_017056132.1;XM_017058570.1	K02677+K01109+K01109+K02183
Metabolism	Lipid metabolism	Ether lipid metabolism	1	36	0.468634	0.731608	ko00565	XM_017055181.1	K01115
Human Diseases	Infectious diseases	Pertussis	1	36	0.468634	0.731608	ko05133	XM_017058570.1	K02183
Human Diseases	Cardiovascular diseases	Viral myocarditis	1	36	0.468634	0.731608	ko05416	XM_017059649.1	K03260
Human Diseases	Cancers	Gastric cancer	3	147	0.472346	0.732136	ko05226	XM_017050556.1;XM_017058556.1;XM_017064675.1	K04688+K03099+K05658
Genetic Information Processing	Translation	Aminoacyl-tRNA biosynthesis	2	92	0.477285	0.734545	ko00970	XM_017057333.1;XM_017065479.1	K04567+K01886
Human Diseases	Cancers	Prostate cancer	2	93	0.48297	0.738059	ko05215	XM_017049067.1;XM_017058556.1	K04079+K03099
Organismal Systems	Nervous system	Long-term potentiation	2	95	0.494226	0.742454	ko04720	XM_017052873.1;XM_017058570.1	K02677+K02183
Metabolism	Carbohydrate metabolism	Inositol phosphate metabolism	3	152	0.494634	0.742454	ko00562	XM_017056067.1;XM_017056132.1;XM_017061082.1	K01109+K01109+K03103
Metabolism	Global and overview maps	Microbial metabolism in diverse environments	6	324	0.496109	0.742454	ko01120	XM_017055017.1;XM_017055018.1;XM_017058451.1;XM_017058455.1;XM_017058459.1;XM_017061271.1	K00036+K00036+K11262+K11262+K11262+K00844
Organismal Systems	Immune system	B cell receptor signaling pathway	1	41	0.513459	0.755109	ko04662	XM_017058556.1	K03099
Organismal Systems	Development	Axon guidance	2	99	0.516276	0.755109	ko04360	XM_017052873.1;XM_017060727.1	K02677+K07293
Human Diseases	Infectious diseases	Hepatitis B	2	99	0.516276	0.755109	ko05161	XM_017051376.1;XM_017052873.1	K10610+K02677
Human Diseases	Infectious diseases	Human papillomavirus infection	6	332	0.52032	0.755109	ko05165	XM_017048906.1;XM_017049948.1;XM_017050556.1;XM_017058556.1;XM_017065888.1;XM_017065895.1	K06069+K10587+K04688+K03099+K16175+K16175
Organismal Systems	Immune system	IL-17 signaling pathway	1	42	0.521965	0.755109	ko04657	XM_017049067.1	K04079
Cellular Processes	Cell growth and death	p53 signaling pathway	1	43	0.530322	0.762119	ko04115	XM_017056967.1	K10143
Human Diseases	Substance dependence	Cocaine addiction	1	44	0.538535	0.766359	ko05030	XM_017062831.1	K05213
Organismal Systems	Environmental adaptation	Circadian rhythm	1	45	0.546606	0.766359	ko04710	XM_017063843.1	K07198
Human Diseases	Infectious diseases	Amoebiasis	1	45	0.546606	0.766359	ko05146	XM_017052873.1	K02677
Environmental Information Processing	Signal transduction	TGF-beta signaling pathway	2	105	0.548155	0.766359	ko04350	XM_017050556.1;XM_017053768.1	K04688+K04679
Metabolism	Glycan biosynthesis and metabolism	Various types of N-glycan biosynthesis	1	46	0.554537	0.766359	ko00513	XM_017061591.1	K12667
Human Diseases	Endocrine and metabolic diseases	Type II diabetes mellitus	1	46	0.554537	0.766359	ko04930	XM_017061271.1	K00844
Cellular Processes	Transport and catabolism	Mitophagy - yeast	1	47	0.562331	0.766359	ko04139	XM_017052873.1	K02677
Cellular Processes	Cell growth and death	Necroptosis	1	47	0.562331	0.766359	ko04217	XM_017049067.1	K04079
Environmental Information Processing	Signaling molecules and interaction	Neuroactive ligand-receptor interaction	3	169	0.56674	0.766359	ko04080	XM_017057081.1;XM_017057504.1;XM_017062831.1	K04578+K01312+K05213
Metabolism	Carbohydrate metabolism	Glycolysis / Gluconeogenesis	2	109	0.568589	0.766359	ko00010	XM_017061082.1;XM_017061271.1	K03103+K00844
Metabolism	Metabolism of terpenoids and polyketides	Terpenoid backbone biosynthesis	1	51	0.592178	0.784461	ko00900	XM_017063665.1	K00021
Environmental Information Processing	Signal transduction	VEGF signaling pathway	1	51	0.592178	0.784461	ko04370	XM_017052873.1	K02677
Cellular Processes	Transport and catabolism	Endocytosis	6	357	0.592864	0.784461	ko04144	XM_017048906.1;XM_017050293.1;XM_017053768.1;XM_017055181.1;XM_017058072.1;XM_017060387.1	K06069+K04707+K04679+K01115+K12182+K12486
Human Diseases	Infectious diseases	Influenza A	2	117	0.607458	0.792779	ko05164	XM_017052873.1;XM_017057504.1	K02677+K01312
Human Diseases	Cancers	Colorectal cancer	2	117	0.607458	0.792779	ko05210	XM_017050556.1;XM_017058556.1	K04688+K03099
Genetic Information Processing	Translation	Ribosome biogenesis in eukaryotes	2	118	0.612128	0.792779	ko03008	XM_017048350.1;XM_017051317.1	K06943+K12619
Human Diseases	Infectious diseases	Herpes simplex infection	3	181	0.613764	0.792779	ko05168	XM_017060312.1;XM_017060313.1;XM_017060727.1	K11838+K11838+K07293
Environmental Information Processing	Signal transduction	MAPK signaling pathway	2	120	0.621343	0.797819	ko04010	XM_017052873.1;XM_017058556.1	K02677+K03099
Metabolism	Nucleotide metabolism	Purine metabolism	5	315	0.645843	0.82279	ko00230	XM_017051958.1;XM_017052300.1;XM_017054847.1;XM_017054851.1;XM_017056561.1	K13293+K08043+K18437+K18437+K08049
Human Diseases	Drug resistance	Platinum drug resistance	1	60	0.652165	0.82279	ko01524	XM_017066377.1	K10605
Organismal Systems	Immune system	Th17 cell differentiation	1	60	0.652165	0.82279	ko04659	XM_017049067.1	K04079
Environmental Information Processing	Signal transduction	Hippo signaling pathway -fly	3	196	0.667633	0.835762	ko04391	XM_017048906.1;XM_017065888.1;XM_017065895.1	K06069+K16175+K16175
Human Diseases	Cancers	Transcriptional misregulation in cancers	1	63	0.67015	0.835762	ko05202	XM_017054388.1	K09186
Organismal Systems	Endocrine system	Renin secretion	1	64	0.675938	0.838163	ko04924	XM_017058570.1	K02183
Organismal Systems	Endocrine system	Prolactin signaling pathway	1	66	0.687214	0.844609	ko04917	XM_017058556.1	K03099
Genetic Information Processing	Transcription	Basal transcription factors	1	69	0.703403	0.844609	ko03022	XM_017062245.1	K03122
Environmental Information Processing	Signal transduction	Hedgehog signaling pathway	1	69	0.703403	0.844609	ko04340	XM_017064721.1	K08958
Organismal Systems	Nervous system	Serotonergic synapse	1	70	0.708612	0.844609	ko04726	XM_017052873.1	K02677
Metabolism	Glycan biosynthesis and metabolism	N-Glycan biosynthesis	1	71	0.713731	0.844609	ko00510	XM_017061591.1	K12667
Environmental Information Processing	Signal transduction	MAPK signaling pathway - yeast	1	71	0.713731	0.844609	ko04011	XM_017052873.1	K02677
Environmental Information Processing	Signal transduction	Hedgehog signaling pathway - fly	1	72	0.718762	0.844609	ko04341	XM_017064721.1	K08958
Human Diseases	Infectious diseases	Pathogenic Escherichia coli infection	1	72	0.718762	0.844609	ko05130	XM_017052873.1	K02677
Environmental Information Processing	Signal transduction	MAPK signaling pathway - fly	2	144	0.719116	0.844609	ko04013	XM_017058556.1;XM_017060727.1	K03099+K07293
Human Diseases	Infectious diseases	Hepatitis C	1	73	0.723704	0.844609	ko05160	XM_017058556.1	K03099
Cellular Processes	Cellular community - eukaryotes	Focal adhesion	2	146	0.726233	0.844609	ko04510	XM_017052873.1;XM_017058556.1	K02677+K03099
Metabolism	Global and overview maps	Carbon metabolism	3	215	0.727843	0.844609	ko01200	XM_017055017.1;XM_017055018.1;XM_017061271.1	K00036+K00036+K00844
Metabolism	Nucleotide metabolism	Pyrimidine metabolism	2	149	0.736626	0.849242	ko00240	XM_017049501.1;XM_017059393.1	K00757+K00207
Genetic Information Processing	Folding, sorting and degradation	RNA degradation	2	151	0.743369	0.849242	ko03018	XM_017049783.1;XM_017051317.1	K12611+K12619
Human Diseases	Cancers	Endometrial cancer	1	78	0.747156	0.849242	ko05213	XM_017058556.1	K03099
Metabolism	Global and overview maps	Biosynthesis of secondary metabolites	9	611	0.74749	0.849242	ko01110	XM_017055017.1;XM_017055018.1;XM_017055181.1;XM_017056864.1;XM_017058451.1;XM_017058455.1;XM_017058459.1;XM_017061271.1;XM_017063665.1	K00036+K00036+K01115+K00286+K11262+K11262+K11262+K00844+K00021
Human Diseases	Infectious diseases	Bacterial invasion of epithelial cells	1	79	0.751604	0.849469	ko05100	XM_017050293.1	K04707
Human Diseases	Infectious diseases	Epithelial cell signaling in Helicobacter pylori infection	1	81	0.760269	0.851279	ko05120	XM_017060727.1	K07293
Metabolism	Amino acid metabolism	Lysine degradation	1	82	0.764488	0.851279	ko00310	XM_017054388.1	K09186
Organismal Systems	Immune system	T cell receptor signaling pathway	1	83	0.768634	0.851279	ko04660	XM_017058556.1	K03099
Organismal Systems	Nervous system	Dopaminergic synapse	2	159	0.768897	0.851279	ko04728	XM_017052873.1;XM_017058570.1	K02677+K02183
Organismal Systems	Immune system	NOD-like receptor signaling pathway	1	86	0.780644	0.859897	ko04621	XM_017049067.1	K04079
Environmental Information Processing	Signal transduction	Hippo signaling pathway	3	239	0.791446	0.867393	ko04390	XM_017048906.1;XM_017065888.1;XM_017065895.1	K06069+K16175+K16175
Human Diseases	Infectious diseases	Tuberculosis	1	91	0.799303	0.871601	ko05152	XM_017058570.1	K02183
Genetic Information Processing	Translation	RNA transport	3	248	0.811936	0.873855	ko03013	XM_017049628.1;XM_017059649.1;XM_017063729.1	K03238+K03260+K14323
Metabolism	Amino acid metabolism	Cysteine and methionine metabolism	1	95	0.813091	0.873855	ko00270	XM_017066716.1	K00797
Cellular Processes	Transport and catabolism	Lysosome	2	175	0.813451	0.873855	ko04142	XM_017048969.1;XM_017053315.1	K12397+K12382
Human Diseases	Endocrine and metabolic diseases	AGE-RAGE signaling pathway in diabetic complications	1	100	0.829013	0.886187	ko04933	XM_017052873.1	K02677
Cellular Processes	Transport and catabolism	Autophagy - animal	2	195	0.858369	0.913069	ko04140	XM_017050556.1;XM_017063843.1	K04688+K07198
Human Diseases	Infectious diseases	Epstein-Barr virus infection	2	205	0.876951	0.920527	ko05169	XM_017060312.1;XM_017060313.1	K11838+K11838
Human Diseases	Infectious diseases	Kaposi sarcoma-associated herpesvirus infection	1	119	0.878182	0.920527	ko05167	XM_017058570.1	K02183
Metabolism	Global and overview maps	Metabolic pathways	26	1782	0.88239	0.920527	ko01100	XM_017049501.1;XM_017049963.1;XM_017050235.1;XM_017051852.1;XM_017055017.1;XM_017055018.1;XM_017055181.1;XM_017056067.1;XM_017056132.1;XM_017056864.1;XM_017058451.1;XM_017058455.1;XM_017058459.1;XM_017059393.1;XM_017060116.1;XM_017061082.1;XM_017061271.1;XM_017061447.1;XM_017061591.1;XM_017062164.1;XM_017063665.1;XM_017065270.1;XM_017065407.1;XM_017065410.1;XM_017065479.1;XM_017066716.1	K00757+K00741+K14156+K01598+K00036+K00036+K01115+K01109+K01109+K00286+K11262+K11262+K11262+K00207+K14286+K03103+K00844+K01784+K12667+K01988+K00021+K01194+K01183+K01183+K01886+K00797
Cellular Processes	Transport and catabolism	Phagosome	1	123	0.886591	0.920527	ko04145	XM_017058072.1	K12182
Cellular Processes	Cell motility	Regulation of actin cytoskeleton	1	123	0.886591	0.920527	ko04810	XM_017058556.1	K03099
Metabolism	Global and overview maps	Biosynthesis of amino acids	1	134	0.906865	0.928253	ko01230	XM_017056864.1	K00286
Cellular Processes	Cell growth and death	Cellular senescence	1	134	0.906865	0.928253	ko04218	XM_017058570.1	K02183
Organismal Systems	Endocrine system	Thyroid hormone signaling pathway	1	134	0.906865	0.928253	ko04919	XM_017052873.1	K02677
Organismal Systems	Aging	Longevity regulating pathway - worm	1	154	0.934961	0.952519	ko04212	XM_017050556.1	K04688
Human Diseases	Infectious diseases	HTLV-I infection	2	270	0.952569	0.965922	ko05166	XM_017052300.1;XM_017056561.1	K08043+K08049
Human Diseases	Neurodegenerative diseases	Alzheimer disease	1	204	0.973643	0.9827	ko05010	XM_017058570.1	K02183
Environmental Information Processing	Signal transduction	Wnt signaling pathway	1	222	0.980997	0.985539	ko04310	XM_017052873.1	K02677
Genetic Information Processing	Transcription	Spliceosome	1	255	0.989597	0.989597	ko03040	XM_017057272.1	K12828
138 up-regulated mRNAs inAcCKmi7 vs AcTmi7
KEGG_A_class	KEGG_B_class	Pathway	out (23)	All (6157)	Pvalue	Qvalue	Pathway ID	Genes	K_IDs
Environmental Information Processing	Signal transduction	Hedgehog signaling pathway	3	78	0.0028863	0.178016	ko04340	XM_006557903.2;XM_006558957.2;XM_006567354.2	K06225+K08960+K03083
Environmental Information Processing	Signal transduction	Hedgehog signaling pathway - fly	3	82	0.00332739	0.178016	ko04341	XM_006557903.2;XM_006558957.2;XM_006567354.2	K06225+K08960+K03083
Organismal Systems	Environmental adaptation	Circadian rhythm - fly	2	42	0.0104968	0.374385	ko04711	XM_006558957.2;XM_006567354.2	K08960+K03083
Human Diseases	Cancers	Small cell lung cancer	2	64	0.0233869	0.412778	ko05222	XM_006558500.2;XM_006563124.2	K02089+K06237
Cellular Processes	Cellular community - eukaryotes	Focal adhesion	3	172	0.0251661	0.412778	ko04510	XM_006563124.2;XM_006567354.2;XM_006571076.2	K06237+K03083+K00889
Cellular Processes	Transport and catabolism	Endocytosis	4	332	0.0326019	0.412778	ko04144	XM_006570195.2;XM_006571076.2;XM_016915020.1;XM_394836.6	K12191+K00889+K12471+K11839
Human Diseases	Infectious diseases	Human papillomavirus infection	4	334	0.0332326	0.412778	ko05165	XM_006558500.2;XM_006563124.2;XM_006567354.2;XM_016914811.1	K02089+K06237+K03083+K06091
Human Diseases	Infectious diseases	Measles	2	80	0.035362	0.412778	ko05162	XM_006558500.2;XM_006567354.2	K02089+K03083
Environmental Information Processing	Signal transduction	PI3K-Akt signaling pathway	3	217	0.0454934	0.412778	ko04151	XM_006558500.2;XM_006563124.2;XM_006567354.2	K02089+K06237+K03083
Metabolism	Carbohydrate metabolism	Citrate cycle (TCA cycle)	2	92	0.0455988	0.412778	ko00020	XM_006566066.2;XM_006568044.2	K00164+K01958
Human Diseases	Endocrine and metabolic diseases	Cushing syndrome	3	218	0.046017	0.412778	ko04934	XM_006558500.2;XM_006567354.2;XM_394836.6	K02089+K03083+K11839
Human Diseases	Cancers	Basal cell carcinoma	2	93	0.0464967	0.412778	ko05217	XM_006557903.2;XM_006567354.2	K06225+K03083
Organismal Systems	Digestive system	Protein digestion and absorption	1	15	0.0546526	0.412778	ko04974	XM_006563124.2	K06237
Organismal Systems	Immune system	T cell receptor signaling pathway	2	102	0.0548682	0.412778	ko04660	XM_006558500.2;XM_006567354.2	K02089+K03083
Human Diseases	Cancers	Bladder cancer	1	17	0.06172	0.412778	ko05219	XM_006558500.2	K02089
Human Diseases	Endocrine and metabolic diseases	AGE-RAGE signaling pathway in diabetic complications	2	109	0.0617239	0.412778	ko04933	XM_006558500.2;XM_006563124.2	K02089+K06237
Environmental Information Processing	Signal transduction	Hippo signaling pathway	3	252	0.0656096	0.412954	ko04390	XM_006558957.2;XM_006567354.2;XM_016914811.1	K08960+K03083+K06091
Human Diseases	Infectious diseases	Kaposi sarcoma-associated herpesvirus infection	2	128	0.0816989	0.444893	ko05167	XM_006558500.2;XM_006567354.2	K02089+K03083
Human Diseases	Cancers	Pathways in cancer	4	467	0.091746	0.444893	ko05200	XM_006557903.2;XM_006558500.2;XM_006563124.2;XM_006567354.2	K06225+K02089+K06237+K03083
Cellular Processes	Cell growth and death	Cell cycle	2	140	0.095227	0.444893	ko04110	XM_006558500.2;XM_006567354.2	K02089+K03083
Metabolism	Energy metabolism	Carbon fixation pathways in prokaryotes	1	27	0.0963056	0.444893	ko00720	XM_006568044.2	K01958
Human Diseases	Cancers	Breast cancer	2	147	0.103405	0.444893	ko05224	XM_006558500.2;XM_006567354.2	K02089+K03083
Human Diseases	Cancers	Melanoma	1	30	0.106441	0.444893	ko05218	XM_006558500.2	K02089
Human Diseases	Endocrine and metabolic diseases	Insulin resistance	2	152	0.109366	0.444893	ko04931	XM_006557269.2;XM_006567354.2	K15719+K03083
Human Diseases	Cancers	Viral carcinogenesis	2	153	0.110569	0.444893	ko05203	XM_006558500.2;XM_006561820.2	K02089+K12886
Environmental Information Processing	Signal transduction	Wnt signaling pathway	3	320	0.114399	0.444893	ko04310	XM_006558957.2;XM_006567354.2;XM_394432.6	K08960+K03083+K04468
Organismal Systems	Development	Axon guidance	2	162	0.121561	0.444893	ko04360	XM_006557903.2;XM_006567354.2	K06225+K03083
Organismal Systems	Environmental adaptation	Circadian rhythm	1	36	0.126387	0.444893	ko04710	XM_006558957.2	K08960
Environmental Information Processing	Signal transduction	FoxO signaling pathway	2	166	0.126534	0.444893	ko04068	XM_006558957.2;XM_394432.6	K08960+K04468
Cellular Processes	Cellular community - eukaryotes	Tight junction	2	166	0.126534	0.444893	ko04530	XM_006558500.2;XM_016914811.1	K02089+K06091
Genetic Information Processing	Replication and repair	Mismatch repair	1	38	0.132941	0.444893	ko03430	XM_016915001.1	K10755
Human Diseases	Infectious diseases	Human cytomegalovirus infection	2	175	0.137905	0.444893	ko05163	XM_006558500.2;XM_006567354.2	K02089+K03083
Organismal Systems	Circulatory system	Cardiac muscle contraction	1	41	0.142683	0.444893	ko04260	XM_006572254.2	K02263
Human Diseases	Cancers	Hepatocellular carcinoma	2	179	0.143033	0.444893	ko05225	XM_006558500.2;XM_006567354.2	K02089+K03083
Environmental Information Processing	Membrane transport	ABC transporters	1	44	0.15232	0.444893	ko02010	XM_016911430.1	K05648
Human Diseases	Cancers	Non-small cell lung cancer	1	46	0.158688	0.444893	ko05223	XM_006558500.2	K02089
Human Diseases	Endocrine and metabolic diseases	Non-alcoholic fatty liver disease (NAFLD)	2	193	0.161308	0.444893	ko04932	XM_006567354.2;XM_006572254.2	K03083+K02263
Cellular Processes	Transport and catabolism	Mitophagy - yeast	1	48	0.165009	0.444893	ko04139	XM_006571076.2	K00889
Cellular Processes	Cell growth and death	p53 signaling pathway	1	50	0.171285	0.444893	ko04115	XM_006558500.2	K02089
Organismal Systems	Immune system	IL-17 signaling pathway	1	50	0.171285	0.444893	ko04657	XM_006567354.2	K03083
Cellular Processes	Transport and catabolism	Mitophagy - animal	1	51	0.174406	0.444893	ko04137	XM_394836.6	K11839
Environmental Information Processing	Signal transduction	Hippo signaling pathway -fly	2	203	0.174631	0.444893	ko04391	XM_006558957.2;XM_016914811.1	K08960+K06091
Metabolism	Amino acid metabolism	Tryptophan metabolism	1	55	0.186778	0.464774	ko00380	XM_006566066.2	K00164
Human Diseases	Neurodegenerative diseases	Alzheimer disease	2	218	0.19496	0.465904	ko05010	XM_006567354.2;XM_006572254.2	K03083+K02263
Environmental Information Processing	Signal transduction	Hippo signaling pathway - multiple species	1	58	0.195941	0.465904	ko04392	XM_006558957.2	K08960
Metabolism	Carbohydrate metabolism	Starch and sucrose metabolism	1	61	0.205005	0.467242	ko00500	XM_016917980.1	K01194
Human Diseases	Infectious diseases	Amoebiasis	1	63	0.210993	0.467242	ko05146	XM_006563124.2	K06237
Metabolism	Global and overview maps	Carbon metabolism	2	231	0.212845	0.467242	ko01200	XM_006566066.2;XM_006568044.2	K00164+K01958
Genetic Information Processing	Replication and repair	DNA replication	1	64	0.213971	0.467242	ko03030	XM_016915001.1	K10755
Organismal Systems	Immune system	B cell receptor signaling pathway	1	70	0.231614	0.469183	ko04662	XM_006567354.2	K03083
Genetic Information Processing	Transcription	Spliceosome	2	249	0.237902	0.469183	ko03040	XM_006561820.2;XM_624408.5	K12886+K12741
Metabolism	Amino acid metabolism	Glycine, serine and threonine metabolism	1	75	0.246026	0.469183	ko00260	XM_016914001.1	K00108
Organismal Systems	Endocrine system	Prolactin signaling pathway	1	77	0.251718	0.469183	ko04917	XM_006567354.2	K03083
Environmental Information Processing	Signaling molecules and interaction	ECM-receptor interaction	1	78	0.254549	0.469183	ko04512	XM_006563124.2	K06237
Human Diseases	Cancers	Pancreatic cancer	1	78	0.254549	0.469183	ko05212	XM_006558500.2	K02089
Human Diseases	Cancers	Chronic myeloid leukemia	1	80	0.260179	0.469183	ko05220	XM_006558500.2	K02089
Human Diseases	Drug resistance	EGFR tyrosine kinase inhibitor resistance	1	81	0.262979	0.469183	ko01521	XM_006567354.2	K03083
Genetic Information Processing	Replication and repair	Nucleotide excision repair	1	81	0.262979	0.469183	ko03420	XM_016915001.1	K10755
Human Diseases	Infectious diseases	HTLV-I infection	2	268	0.264578	0.469183	ko05166	XM_006558500.2;XM_006567354.2	K02089+K03083
Environmental Information Processing	Signal transduction	MAPK signaling pathway - yeast	1	82	0.265769	0.469183	ko04011	XM_006571076.2	K00889
Human Diseases	Infectious diseases	Hepatitis C	1	85	0.274079	0.469183	ko05160	XM_006567354.2	K03083
Human Diseases	Cancers	Endometrial cancer	1	85	0.274079	0.469183	ko05213	XM_006567354.2	K03083
Metabolism	Amino acid metabolism	Lysine degradation	1	86	0.276828	0.469183	ko00310	XM_006566066.2	K00164
Human Diseases	Drug resistance	Endocrine resistance	1	88	0.282298	0.469183	ko01522	XM_006558500.2	K02089
Human Diseases	Cancers	Glioma	1	89	0.285018	0.469183	ko05214	XM_006558500.2	K02089
Human Diseases	Infectious diseases	Hepatitis B	1	91	0.290428	0.470846	ko05161	XM_006558500.2	K02089
Metabolism	Carbohydrate metabolism	Pyruvate metabolism	1	95	0.301131	0.478011	ko00620	XM_006568044.2	K01958
Cellular Processes	Cell growth and death	Necroptosis	1	96	0.303783	0.478011	ko04217	XM_006570195.2	K12191
Human Diseases	Cancers	Prostate cancer	1	107	0.332323	0.511859	ko05215	XM_006567354.2	K03083
Organismal Systems	Immune system	Fc gamma R-mediated phagocytosis	1	108	0.334861	0.511859	ko04666	XM_006571076.2	K00889
Organismal Systems	Endocrine system	Relaxin signaling pathway	1	117	0.357294	0.521961	ko04926	XM_006563124.2	K06237
Environmental Information Processing	Signal transduction	ErbB signaling pathway	1	121	0.36703	0.521961	ko04012	XM_006567354.2	K03083
Cellular Processes	Cell motility	Regulation of actin cytoskeleton	1	122	0.369442	0.521961	ko04810	XM_006571076.2	K00889
Environmental Information Processing	Signal transduction	MAPK signaling pathway	1	126	0.379002	0.521961	ko04010	XM_394432.6	K04468
Cellular Processes	Cell growth and death	Cellular senescence	1	126	0.379002	0.521961	ko04218	XM_006558500.2	K02089
Metabolism	Global and overview maps	Microbial metabolism in diverse environments	2	354	0.384601	0.521961	ko01120	XM_006566066.2;XM_006568044.2	K00164+K01958
Metabolism	Global and overview maps	Biosynthesis of amino acids	1	130	0.388423	0.521961	ko01230	XM_006568044.2	K01958
Human Diseases	Cancers	MicroRNAs in cancer	1	130	0.388423	0.521961	ko05206	XM_006561820.2	K12886
Organismal Systems	Immune system	Chemokine signaling pathway	1	131	0.390757	0.521961	ko04062	XM_006567354.2	K03083
Human Diseases	Infectious diseases	Influenza A	1	133	0.395399	0.521961	ko05164	XM_006567354.2	K03083
Human Diseases	Cancers	Colorectal cancer	1	133	0.395399	0.521961	ko05210	XM_006567354.2	K03083
Cellular Processes	Cellular community - eukaryotes	Adherens junction	1	135	0.400008	0.521961	ko04520	XM_394432.6	K04468
Organismal Systems	Endocrine system	Thyroid hormone signaling pathway	1	143	0.418107	0.537467	ko04919	XM_006567354.2	K03083
Human Diseases	Cancers	Choline metabolism in cancer	1	146	0.424759	0.537467	ko05231	XM_006571076.2	K00889
Human Diseases	Neurodegenerative diseases	Parkinson disease	1	147	0.42696	0.537467	ko05012	XM_006572254.2	K02263
Human Diseases	Infectious diseases	Herpes simplex infection	1	150	0.433515	0.539374	ko05168	XM_006561820.2	K12886
Metabolism	Carbohydrate metabolism	Inositol phosphate metabolism	1	155	0.444281	0.545374	ko00562	XM_006571076.2	K00889
Organismal Systems	Nervous system	Neurotrophin signaling pathway	1	157	0.448532	0.545374	ko04722	XM_006567354.2	K03083
Cellular Processes	Cellular community - eukaryotes	Signaling pathways regulating pluripotency of stem cells	1	160	0.454851	0.546843	ko04550	XM_006567354.2	K03083
Human Diseases	Cancers	Gastric cancer	1	163	0.4611	0.547027	ko05226	XM_006567354.2	K03083
Metabolism	Energy metabolism	Oxidative phosphorylation	1	165	0.465228	0.547027	ko00190	XM_006572254.2	K02263
Organismal Systems	Endocrine system	Melanogenesis	1	171	0.477432	0.555274	ko04916	XM_006567354.2	K03083
Environmental Information Processing	Signal transduction	Phosphatidylinositol signaling system	1	181	0.497182	0.572026	ko04070	XM_006571076.2	K00889
Organismal Systems	Endocrine system	Insulin signaling pathway	1	186	0.506787	0.575074	ko04910	XM_006567354.2	K03083
Organismal Systems	Nervous system	Dopaminergic synapse	1	188	0.510579	0.575074	ko04728	XM_006567354.2	K03083
Environmental Information Processing	Signal transduction	mTOR signaling pathway	1	193	0.519939	0.579516	ko04150	XM_006567354.2	K03083
Human Diseases	Infectious diseases	Epstein-Barr virus infection	1	203	0.538148	0.589518	ko05169	XM_006567354.2	K03083
Environmental Information Processing	Signal transduction	Phospholipase D signaling pathway	1	204	0.539932	0.589518	ko04072	XM_006571076.2	K00889
Human Diseases	Neurodegenerative diseases	Huntington disease	1	211	0.552238	0.596863	ko05016	XM_006572254.2	K02263
Environmental Information Processing	Signal transduction	cAMP signaling pathway	1	222	0.570941	0.610907	ko04024	XM_006557903.2	K06225
Genetic Information Processing	Folding, sorting and degradation	Ubiquitin mediated proteolysis	1	237	0.595245	0.630606	ko04120	XM_006564220.2	K10590
Organismal Systems	Environmental adaptation	Thermogenesis	1	241	0.6015	0.630985	ko04714	XM_006572254.2	K02263
Human Diseases	Cancers	Proteoglycans in cancer	1	255	0.622673	0.646854	ko05205	XM_006557903.2	K06225
Genetic Information Processing	Translation	RNA transport	1	270	0.644162	0.662744	ko03013	XM_006566042.2	K12172
Metabolism	Global and overview maps	Metabolic pathways	6	1922	0.771412	0.786105	ko01100	XM_006566066.2;XM_006568044.2;XM_006571076.2;XM_006572254.2;XM_016914001.1;XM_016917980.1	K00164+K01958+K00889+K02263+K00108+K01194
Metabolism	Global and overview maps	Biosynthesis of antibiotics	1	445	0.822481	0.830241	ko01130	XM_006566066.2	K00164
Metabolism	Global and overview maps	Biosynthesis of secondary metabolites	1	666	0.928497	0.928497	ko01110	XM_006566066.2	K00164
247 down-regulated mRNAs in AcCKmi10 vsAcTmi10
KEGG_B_class	Pathway-142	out (50)	All (5876)	Pvalue	Qvalue	Pathway ID	Genes	K_IDs
Folding, sorting and degradation	Ubiquitin mediated proteolysis	8	239	0.000812825	0.115421	ko04120	XM_017049268.1;XM_017049489.1;XM_017053584.1;XM_017054014.1;XM_017057861.1;XM_017058135.1;XM_017066395.1;XM_017066402.1	K10591+K10580+K10597+K10589+K10581+K03870+K10605+K10605
Drug resistance	Platinum drug resistance	3	60	0.0141193	0.779283	ko01524	XM_017054343.1;XM_017066395.1;XM_017066402.1	K04426+K10605+K10605
Cell growth and death	Apoptosis - fly	3	64	0.0167885	0.779283	ko04214	XM_017053788.1;XM_017054343.1;XM_017059465.1	K16678+K04426+K04412
Endocrine and metabolic diseases	Insulin resistance	4	143	0.0326355	0.779283	ko04931	XM_017055873.1;XM_017055876.1;XM_017055877.1;XM_017060796.1	K09113+K09113+K09113+K07299
Folding, sorting and degradation	RNA degradation	4	151	0.0387161	0.779283	ko03018	XM_017050452.1;XM_017061315.1;XM_017064061.1;XM_017066682.1	K12581+K10643+K12605+K12571
Metabolism of cofactors and vitamins	Nicotinate and nicotinamide metabolism	2	40	0.0450791	0.779283	ko00760	XM_017048300.1;XM_017063371.1	K03783+K00858
Signaling molecules and interaction	Neuroactive ligand-receptor interaction	4	169	0.054639	0.779283	ko04080	XM_017057504.1;XM_017057977.1;XM_017062830.1;XM_017063763.1	K01312+K04157+K05213+K04239
Endocrine and metabolic diseases	Non-alcoholic fatty liver disease (NAFLD)	4	172	0.0575942	0.779283	ko04932	XM_017054343.1;XM_017055873.1;XM_017055876.1;XM_017055877.1	K04426+K09113+K09113+K09113
Replication and repair	Homologous recombination	2	49	0.0647825	0.779283	ko03440	XM_017066395.1;XM_017066402.1	K10605+K10605
Biosynthesis of other secondary metabolites	Aflatoxin biosynthesis	1	10	0.0819669	0.779283	ko00254	XM_017058459.1	K11262
Replication and repair	Fanconi anemia pathway	2	58	0.0868182	0.779283	ko03460	XM_017066395.1;XM_017066402.1	K10605+K10605
Carbohydrate metabolism	Propanoate metabolism	2	60	0.0919866	0.779283	ko00640	XM_017055990.1;XM_017058459.1	K05605+K11262
Cancers	Breast cancer	3	130	0.0979992	0.779283	ko05224	XM_017052743.1;XM_017066395.1;XM_017066402.1	K02085+K10605+K10605
Cancers	MicroRNAs in cancer	3	141	0.11757	0.779283	ko05206	XM_017052743.1;XM_017066395.1;XM_017066402.1	K02085+K10605+K10605
Digestive system	Bile secretion	2	78	0.142002	0.779283	ko04976	XM_017052300.1;XM_017060796.1	K08043+K07299
Global and overview maps	Biosynthesis of secondary metabolites	8	611	0.142647	0.779283	ko01110	XM_017048300.1;XM_017050673.1;XM_017053289.1;XM_017053291.1;XM_017058459.1;XM_017061942.1;XM_017062106.1;XM_017065816.1	K03783+K00030+K00901+K00901+K11262+K11787+K12505+K00164
Transport and catabolism	Autophagy - other eukaryotes	2	82	0.153802	0.779283	ko04136	XM_017052232.1;XM_017063684.1	K08331+K08342
Carbohydrate metabolism	Citrate cycle (TCA cycle)	2	83	0.156782	0.779283	ko00020	XM_017050673.1;XM_017065816.1	K00030+K00164
Cancers	Renal cell carcinoma	2	85	0.162776	0.779283	ko05211	XM_017058135.1;XM_017060796.1	K03870+K07299
Metabolism of cofactors and vitamins	One carbon pool by folate	1	21	0.164533	0.779283	ko00670	XM_017061942.1	K11787
Digestive system	Protein digestion and absorption	1	21	0.164533	0.779283	ko04974	XM_017057504.1	K01312
Lipid metabolism	Glycerolipid metabolism	2	88	0.171846	0.779283	ko00561	XM_017053289.1;XM_017053291.1	K00901+K00901
Signal transduction	Phospholipase D signaling pathway	3	176	0.188022	0.779283	ko04072	XM_017052300.1;XM_017053289.1;XM_017053291.1	K08043+K00901+K00901
Aging	Longevity regulating pathway - multiple species	2	94	0.190229	0.779283	ko04213	XM_017052300.1;XM_017055000.1	K08043+K03695
Signal transduction	cAMP signaling pathway	3	178	0.19235	0.779283	ko04024	XM_017051954.1;XM_017052300.1;XM_017062830.1	K13293+K08043+K05213
Endocrine system	Aldosterone synthesis and secretion	2	95	0.193321	0.779283	ko04925	XM_017052300.1;XM_017057631.1	K08043+K13806
Substance dependence	Morphine addiction	2	96	0.196419	0.779283	ko05032	XM_017051954.1;XM_017052300.1	K13293+K08043
Aging	Longevity regulating pathway - mammal	2	98	0.202636	0.779283	ko04211	XM_017052232.1;XM_017052300.1	K08331+K08043
Endocrine system	Insulin secretion	2	99	0.205753	0.779283	ko04911	XM_017052300.1;XM_017060796.1	K08043+K07299
Endocrine system	Parathyroid hormone synthesis, secretion and action	2	100	0.208876	0.779283	ko04928	XM_017051954.1;XM_017052300.1	K13293+K08043
Lipid metabolism	Fatty acid biosynthesis	1	29	0.219966	0.779283	ko00061	XM_017058459.1	K11262
Endocrine system	Ovarian Steroidogenesis	1	29	0.219966	0.779283	ko04913	XM_017052300.1	K08043
Transport and catabolism	Autophagy - yeast	2	105	0.224565	0.779283	ko04138	XM_017052232.1;XM_017063684.1	K08331+K08342
Substance dependence	Nicotine addiction	1	31	0.23325	0.779283	ko05033	XM_017062830.1	K05213
Digestive system	Pancreatic secretion	2	109	0.237186	0.779283	ko04972	XM_017052300.1;XM_017057504.1	K08043+K01312
Global and overview maps	2-Oxocarboxylic acid metabolism	1	32	0.23981	0.779283	ko01210	XM_017050673.1	K00030
Excretory system	Vasopressin-regulated water reabsorption	1	32	0.23981	0.779283	ko04962	XM_017052300.1	K08043
Cellular community - eukaryotes	Gap junction	2	110	0.240349	0.779283	ko04540	XM_017052300.1;XM_017057977.1	K08043+K04157
Immune system	Toll and Imd signaling pathway	1	33	0.246313	0.779283	ko04624	XM_017049489.1	K10580
Sensory system	Olfactory transduction	1	34	0.252763	0.779283	ko04740	XM_017052300.1	K08043
Sensory system	Inflammatory mediator regulation of TRP channels	2	114	0.253023	0.779283	ko04750	XM_017052300.1;XM_017057977.1	K08043+K04157
Drug resistance	Antifolate resistance	1	36	0.2655	0.779283	ko01523	XM_017061942.1	K11787
Cancers	Choline metabolism in cancer	2	118	0.265719	0.779283	ko05231	XM_017053289.1;XM_017053291.1	K00901+K00901
Carbohydrate metabolism	Butanoate metabolism	1	37	0.271789	0.779283	ko00650	XM_017063882.1	K00109
Signal transduction	MAPK signaling pathway	2	120	0.27207	0.779283	ko04010	XM_017054343.1;XM_017059465.1	K04426+K04412
Global and overview maps	Carbon metabolism	3	215	0.276145	0.779283	ko01200	XM_017050673.1;XM_017055990.1;XM_017065816.1	K00030+K05605+K00164
Nucleotide metabolism	Purine metabolism	4	315	0.279203	0.779283	ko00230	XM_017048300.1;XM_017051954.1;XM_017052300.1;XM_017061942.1	K03783+K13293+K08043+K11787
Glycan biosynthesis and metabolism	Other glycan degradation	1	40	0.290339	0.779283	ko00511	XM_017057849.1	K01227
Substance dependence	Cocaine addiction	1	44	0.314355	0.779283	ko05030	XM_017062830.1	K05213
Nervous system	Retrograde endocannabinoid signaling	2	135	0.319588	0.779283	ko04723	XM_017052300.1;XM_017057631.1	K08043+K13806
Nervous system	Glutamatergic synapse	2	135	0.319588	0.779283	ko04724	XM_017052300.1;XM_017062830.1	K08043+K05213
Metabolism of other amino acids	beta-Alanine metabolism	1	45	0.320233	0.779283	ko00410	XM_017055990.1	K05605
Signal transduction	TNF signaling pathway	1	45	0.320233	0.779283	ko04668	XM_017054343.1	K04426
Signal transduction	Calcium signaling pathway	2	136	0.322738	0.779283	ko04020	XM_017052300.1;XM_017057977.1	K08043+K04157
Endocrine system	Regulation of lipolysis in adipocyte	1	46	0.326062	0.779283	ko04923	XM_017052300.1	K08043
Folding, sorting and degradation	Protein processing in endoplasmic reticulum	3	238	0.330225	0.779283	ko04141	XM_017053584.1;XM_017054343.1;XM_017066233.1	K10597+K04426+K13249
Membrane transport	ABC transporters	1	49	0.343256	0.779283	ko02010	XM_017054023.1	K05674
Signal transduction	Hippo signaling pathway - multiple species	1	49	0.343256	0.779283	ko04392	XM_017059465.1	K04412
Neurodegenerative diseases	Amyotrophic lateral sclerosis (ALS)	1	49	0.343256	0.779283	ko05014	XM_017054343.1	K04426
Cardiovascular diseases	Dilated cardiomyopathy (DCM)	1	49	0.343256	0.779283	ko05414	XM_017052300.1	K08043
Signal transduction	MAPK signaling pathway - fly	2	144	0.347814	0.779283	ko04013	XM_017053788.1;XM_017054343.1	K16678+K04426
Metabolism of terpenoids and polyketides	Terpenoid backbone biosynthesis	1	51	0.35448	0.779283	ko00900	XM_017062106.1	K12505
Lipid metabolism	Glycerophospholipid metabolism	2	151	0.369522	0.779283	ko00564	XM_017053289.1;XM_017053291.1	K00901+K00901
Amino acid metabolism	Tryptophan metabolism	1	54	0.370963	0.779283	ko00380	XM_017065816.1	K00164
Signal transduction	HIF-1 signaling pathway	2	152	0.372603	0.779283	ko04066	XM_017058135.1;XM_017060796.1	K03870+K07299
Endocrine system	Glucagon signaling pathway	2	154	0.378747	0.779283	ko04922	XM_017058459.1;XM_017060796.1	K11262+K07299
Amino acid metabolism	Valine, leucine and isoleucine degradation	1	59	0.397523	0.779283	ko00280	XM_017055990.1	K05605
Infectious diseases	HTLV-I infection	3	270	0.405419	0.779283	ko05166	XM_017052300.1;XM_017052743.1;XM_017060796.1	K08043+K02085+K07299
Infectious diseases	Vibrio cholerae infection	1	65	0.427947	0.779283	ko05110	XM_017052300.1	K08043
Endocrine system	Cortisol synthesis and secretion	1	66	0.43287	0.779283	ko04927	XM_017052300.1	K08043
Cellular community - eukaryotes	Tight junction	2	173	0.435819	0.779283	ko04530	XM_017049268.1;XM_017054343.1	K10591+K04426
Endocrine and metabolic diseases	Cushing syndrome	2	176	0.444589	0.779283	ko04934	XM_017052300.1;XM_017052743.1	K08043+K02085
Signal transduction	Hedgehog signaling pathway	1	69	0.447388	0.779283	ko04340	XM_017064721.1	K08958
Nervous system	Serotonergic synapse	1	70	0.452147	0.779283	ko04726	XM_017057977.1	K04157
Signal transduction	MAPK signaling pathway - yeast	1	71	0.456865	0.779283	ko04011	XM_017049268.1	K10591
Endocrine system	Thyroid hormone synthesis	1	71	0.456865	0.779283	ko04918	XM_017052300.1	K08043
Signal transduction	Hedgehog signaling pathway - fly	1	72	0.461543	0.779283	ko04341	XM_017064721.1	K08958
Endocrine system	Adipocytokine signaling pathway	1	72	0.461543	0.779283	ko04920	XM_017060796.1	K07299
Cancers	Pathways in cancer	4	414	0.472805	0.779283	ko05200	XM_017052300.1;XM_017052743.1;XM_017058135.1;XM_017060796.1	K08043+K02085+K03870+K07299
Substance dependence	Alcoholism	1	75	0.475341	0.779283	ko05034	XM_017062830.1	K05213
Global and overview maps	Biosynthesis of antibiotics	4	418	0.480428	0.779283	ko01130	XM_017050673.1;XM_017058459.1;XM_017061942.1;XM_017065816.1	K00030+K11262+K11787+K00164
Cancers	Endometrial cancer	1	78	0.488794	0.779283	ko05213	XM_017052743.1	K02085
Transport and catabolism	Autophagy - animal	2	195	0.49838	0.779283	ko04140	XM_017052232.1;XM_017063684.1	K08331+K08342
Signal transduction	Hippo signaling pathway -fly	2	196	0.501123	0.779283	ko04391	XM_017053788.1;XM_017059465.1	K16678+K04412
Drug resistance	Endocrine resistance	1	81	0.501908	0.779283	ko01522	XM_017052300.1	K08043
Amino acid metabolism	Lysine degradation	1	82	0.506205	0.779283	ko00310	XM_017065816.1	K00164
Sensory system	Phototransduction - fly	1	84	0.514692	0.779283	ko04745	XM_017057631.1	K13806
Signal transduction	Phosphatidylinositol signaling system	2	202	0.517382	0.779283	ko04070	XM_017053289.1;XM_017053291.1	K00901+K00901
Nervous system	GABAergic synapse	1	85	0.518881	0.779283	ko04727	XM_017052300.1	K08043
Digestive system	Salivary secretion	1	86	0.523035	0.779283	ko04970	XM_017052300.1	K08043
Cancers	Basal cell carcinoma	1	86	0.523035	0.779283	ko05217	XM_017052743.1	K02085
Global and overview maps	Microbial metabolism in diverse environments	3	324	0.526159	0.779283	ko01120	XM_017050673.1;XM_017058459.1;XM_017065816.1	K00030+K11262+K00164
Endocrine system	Progesterone-mediated oocyte maturation	1	87	0.527154	0.779283	ko04914	XM_017052300.1	K08043
Carbohydrate metabolism	Pyruvate metabolism	1	88	0.531238	0.779283	ko00620	XM_017058459.1	K11262
Digestive system	Gastric acid secretion	1	88	0.531238	0.779283	ko04971	XM_017052300.1	K08043
Cell growth and death	Apoptosis	1	90	0.539303	0.779283	ko04210	XM_017054343.1	K04426
Substance dependence	Amphetamine addiction	1	90	0.539303	0.779283	ko05031	XM_017062830.1	K05213
Global and overview maps	Fatty acid metabolism	1	91	0.543284	0.779283	ko01212	XM_017058459.1	K11262
Signal transduction	PI3K-Akt signaling pathway	2	215	0.551432	0.779283	ko04151	XM_017066395.1;XM_017066402.1	K10605+K10605
Circulatory system	Adrenergic signaling in cardiomyocytes	1	102	0.584911	0.779283	ko04261	XM_017052300.1	K08043
Nervous system	Cholinergic synapse	1	104	0.59207	0.779283	ko04725	XM_017052300.1	K08043
Environmental adaptation	Thermogenesis	2	232	0.593445	0.779283	ko04714	XM_017052300.1;XM_017054343.1	K08043+K04426
Signal transduction	TGF-beta signaling pathway	1	105	0.595603	0.779283	ko04350	XM_017053768.1	K04679
Immune system	Platelet activation	1	105	0.595603	0.779283	ko04611	XM_017052300.1	K08043
Signal transduction	Hippo signaling pathway	2	239	0.609901	0.779283	ko04390	XM_017052743.1;XM_017059465.1	K02085+K04412
Cancers	Central carbon metabolism in cancer	1	112	0.619513	0.779283	ko05230	XM_017060796.1	K07299
Signal transduction	cGMP - PKG signaling pathway	1	113	0.622813	0.779283	ko04022	XM_017052300.1	K08043
Endocrine system	Relaxin signaling pathway	1	115	0.629331	0.779283	ko04926	XM_017052300.1	K08043
Infectious diseases	Influenza A	1	117	0.635737	0.779283	ko05164	XM_017057504.1	K01312
Cancers	Colorectal cancer	1	117	0.635737	0.779283	ko05210	XM_017052743.1	K02085
Endocrine system	Melanogenesis	1	118	0.6389	0.779283	ko04916	XM_017052300.1	K08043
Immune system	Chemokine signaling pathway	1	119	0.642035	0.779283	ko04062	XM_017052300.1	K08043
Environmental adaptation	Circadian entrainment	1	120	0.645145	0.779283	ko04713	XM_017052300.1	K08043
Nervous system	Neurotrophin signaling pathway	1	120	0.645145	0.779283	ko04722	XM_017054343.1	K04426
Transcription	Spliceosome	2	255	0.64566	0.779283	ko03040	XM_017052387.1;XM_017056591.1	K12893+K12897
Endocrine system	Estrogen signaling pathway	1	121	0.648227	0.779283	ko04915	XM_017052300.1	K08043
Cell motility	Regulation of actin cytoskeleton	1	123	0.654313	0.779283	ko04810	XM_017052743.1	K02085
Circulatory system	Vascular smooth muscle contraction	1	127	0.666178	0.779283	ko04270	XM_017052300.1	K08043
Signal transduction	Apelin signaling pathway	1	131	0.677644	0.779283	ko04371	XM_017052300.1	K08043
Endocrine system	Oxytocin signaling pathway	1	131	0.677644	0.779283	ko04921	XM_017052300.1	K08043
Cellular community - eukaryotes	Signaling pathways regulating pluripotency of stem cells	1	132	0.680449	0.779283	ko04550	XM_017052743.1	K02085
Endocrine system	GnRH signaling pathway	1	132	0.680449	0.779283	ko04912	XM_017052300.1	K08043
Cardiovascular diseases	Fluid shear stress and atherosclerosis	1	132	0.680449	0.779283	ko05418	XM_017054343.1	K04426
Global and overview maps	Biosynthesis of amino acids	1	134	0.685989	0.779283	ko01230	XM_017050673.1	K00030
Endocrine system	Thyroid hormone signaling pathway	1	134	0.685989	0.779283	ko04919	XM_017060796.1	K07299
Cell growth and death	Oocyte meiosis	1	139	0.699429	0.787872	ko04114	XM_017052300.1	K08043
Signal transduction	Sphingolipid signaling pathway	1	141	0.704646	0.787872	ko04071	XM_017054343.1	K04426
Cancers	Gastric cancer	1	147	0.71977	0.797666	ko05226	XM_017052743.1	K02085
Nucleotide metabolism	Pyrimidine metabolism	1	149	0.72464	0.797666	ko00240	XM_017048300.1	K03783
Endocrine system	Insulin signaling pathway	1	158	0.74555	0.81437	ko04910	XM_017058459.1	K11262
Signal transduction	Rap1 signaling pathway	1	161	0.752168	0.815327	ko04015	XM_017052300.1	K08043
Signal transduction	AMPK signaling pathway	1	168	0.766961	0.823399	ko04152	XM_017058459.1	K11262
Infectious diseases	Human cytomegalovirus infection	1	174	0.778949	0.823399	ko05163	XM_017052300.1	K08043
Transport and catabolism	Lysosome	1	175	0.780887	0.823399	ko04142	XM_017048969.1	K12397
Cancers	Hepatocellular carcinoma	1	176	0.782809	0.823399	ko05225	XM_017052743.1	K02085
Infectious diseases	Herpes simplex infection	1	181	0.792172	0.827121	ko05168	XM_017052387.1	K12893
Transport and catabolism	Endocytosis	2	357	0.816861	0.846673	ko04144	XM_017049268.1;XM_017053768.1	K10591+K04679
Infectious diseases	Epstein-Barr virus infection	1	205	0.831887	0.856	ko05169	XM_017049268.1	K10591
Signal transduction	Wnt signaling pathway	1	222	0.855414	0.873876	ko04310	XM_017052743.1	K02085
Translation	RNA transport	1	248	0.88529	0.897937	ko03013	XM_017049115.1	K14295
Infectious diseases	Human papillomavirus infection	1	332	0.946096	0.952806	ko05165	XM_017052743.1	K02085
Global and overview maps	Metabolic pathways	9	1782	0.984137	0.984137	ko01100	XM_017048300.1;XM_017050673.1;XM_017053289.1;XM_017053291.1;XM_017055990.1;XM_017058459.1;XM_017061942.1;XM_017063371.1;XM_017065816.1	K03783+K00030+K00901+K00901+K05605+K11262+K11787+K00858+K00164
110 up-regulated mRNAs in AcCKmi10 vsAcTmi10
KEGG_B_class	Pathway-89	out (24)	All (5876)	Pvalue	Qvalue	Pathway ID	Genes	K_IDs
Cellular community - prokaryotes	Quorum sensing	2	39	0.0108052	0.472358	ko02024	XM_017065409.1;XM_017067391.1	K01183+K01183
Metabolism of cofactors and vitamins	Folate biosynthesis	2	40	0.0113457	0.472358	ko00790	XM_017048384.1;XM_017058117.1	K01077+K00011
Drug resistance	Platinum drug resistance	2	60	0.0245016	0.472358	ko01524	XM_017051983.1;XM_017056014.1	K06276+K00799
Endocrine system	PPAR signaling pathway	2	71	0.0334773	0.472358	ko03320	XM_017051983.1;XM_017053976.1	K06276+K08745
Environmental adaptation	Circadian rhythm - plant	1	11	0.0440589	0.472358	ko04712	XM_017055397.1	K03115
Cell growth and death	Apoptosis	2	90	0.0514892	0.472358	ko04210	XM_017051983.1;XM_017064229.1	K06276+K07374
Cancers	Prostate cancer	2	93	0.0545952	0.472358	ko05215	XM_017051983.1;XM_017056014.1	K06276+K00799
Aging	Longevity regulating pathway - multiple species	2	94	0.0556454	0.472358	ko04213	XM_017051659.1;XM_017055001.1	K11411+K03695
Carbohydrate metabolism	Amino sugar and nucleotide sugar metabolism	2	109	0.0722282	0.472358	ko00520	XM_017065409.1;XM_017067391.1	K01183+K01183
Metabolism of cofactors and vitamins	Thiamine metabolism	1	21	0.0824931	0.472358	ko00730	XM_017048384.1	K01077
Digestive system	Protein digestion and absorption	1	21	0.0824931	0.472358	ko04974	XM_017067214.1	K01312
Excretory system	Aldosterone-regulated sodium reabsorption	1	26	0.101151	0.472358	ko04960	XM_017051983.1	K06276
Cancers	MicroRNAs in cancer	2	141	0.112029	0.472358	ko05206	XM_017051659.1;XM_017064672.1	K11411+K05658
Endocrine and metabolic diseases	Insulin resistance	2	143	0.114683	0.472358	ko04931	XM_017051983.1;XM_017053976.1	K06276+K08745
Xenobiotics biodegradation and metabolism	Drug metabolism - cytochrome P450	1	31	0.119444	0.472358	ko00982	XM_017056014.1	K00799
Signal transduction	Two-component system	1	31	0.119444	0.472358	ko02020	XM_017048384.1	K01077
Signal transduction	NF-kappa B signaling pathway	1	32	0.12306	0.472358	ko04064	XM_017055397.1	K03115
Aging	Longevity regulating pathway - worm	2	154	0.129571	0.472358	ko04212	XM_017051659.1;XM_017056014.1	K11411+K00799
Glycan biosynthesis and metabolism	Mucin type O-glycan biosynthesis	1	34	0.130248	0.472358	ko00512	XM_017048476.1	K00710
Xenobiotics biodegradation and metabolism	Metabolism of xenobiotics by cytochrome P450	1	34	0.130248	0.472358	ko00980	XM_017056014.1	K00799
Cancers	Chemical carcinogenesis	1	34	0.130248	0.472358	ko05204	XM_017056014.1	K00799
Carbohydrate metabolism	Pentose and glucuronate interconversions	1	36	0.13738	0.472358	ko00040	XM_017058117.1	K00011
Translation	mRNA surveillance pathway	2	161	0.13928	0.472358	ko03015	XM_017059913.1;XM_017059914.1	K08873+K08873
Replication and repair	Mismatch repair	1	37	0.140925	0.472358	ko03430	XM_017050954.1	K02327
Signal transduction	AMPK signaling pathway	2	168	0.149152	0.472358	ko04152	XM_017051659.1;XM_017051983.1	K11411+K06276
Signaling molecules and interaction	Neuroactive ligand-receptor interaction	2	169	0.150575	0.472358	ko04080	XM_017063416.1;XM_017067214.1	K05202+K01312
Cancers	Non-small cell lung cancer	1	41	0.154966	0.472358	ko05223	XM_017051983.1	K06276
Replication and repair	Base excision repair	1	45	0.168787	0.472358	ko03410	XM_017050954.1	K02327
Immune system	Fc epsilon RI signaling pathway	1	45	0.168787	0.472358	ko04664	XM_017051983.1	K06276
Signal transduction	FoxO signaling pathway	2	186	0.175175	0.472358	ko04068	XM_017051659.1;XM_017051983.1	K11411+K06276
Transport and catabolism	Mitophagy - yeast	1	47	0.175616	0.472358	ko04139	XM_017055397.1	K03115
Membrane transport	ABC transporters	1	49	0.182391	0.472358	ko02010	XM_017064672.1	K05658
Replication and repair	Homologous recombination	1	49	0.182391	0.472358	ko03440	XM_017050954.1	K02327
Transport and catabolism	Mitophagy - animal	1	49	0.182391	0.472358	ko04137	XM_017055397.1	K03115
Digestive system	Fat digestion and absorption	1	50	0.185759	0.472358	ko04975	XM_017053976.1	K08745
Signal transduction	Phosphatidylinositol signaling system	2	202	0.198921	0.491663	ko04070	XM_017065260.1;XM_017065269.1	K13024+K13024
Infectious diseases	Toxoplasmosis	1	57	0.208962	0.491663	ko05145	XM_017051983.1	K06276
Infectious diseases	Measles	1	58	0.212225	0.491663	ko05162	XM_017055397.1	K03115
Signaling molecules and interaction	ECM-receptor interaction	1	62	0.225146	0.491663	ko04512	XM_017055670.1	K06258
Xenobiotics biodegradation and metabolism	Drug metabolism - other enzymes	1	66	0.237865	0.491663	ko00983	XM_017056014.1	K00799
Replication and repair	DNA replication	1	66	0.237865	0.491663	ko03030	XM_017050954.1	K02327
Carbohydrate metabolism	Galactose metabolism	1	67	0.241013	0.491663	ko00052	XM_017058117.1	K00011
Carbohydrate metabolism	Fructose and mannose metabolism	1	70	0.250383	0.491663	ko00051	XM_017058117.1	K00011
Replication and repair	Nucleotide excision repair	1	71	0.253482	0.491663	ko03420	XM_017050954.1	K02327
Signal transduction	MAPK signaling pathway - yeast	1	71	0.253482	0.491663	ko04011	XM_017051983.1	K06276
Infectious diseases	Pathogenic Escherichia coli infection	1	72	0.256568	0.491663	ko05130	XM_017064229.1	K07374
Infectious diseases	Hepatitis C	1	73	0.259642	0.491663	ko05160	XM_017051983.1	K06276
Digestive system	Bile secretion	1	78	0.274831	0.499184	ko04976	XM_017064672.1	K05658
Cancers	Endometrial cancer	1	78	0.274831	0.499184	ko05213	XM_017051983.1	K06276
Metabolism of other amino acids	Glutathione metabolism	1	83	0.289721	0.505592	ko00480	XM_017056014.1	K00799
Immune system	T cell receptor signaling pathway	1	83	0.289721	0.505592	ko04660	XM_017051983.1	K06276
Lipid metabolism	Glycerolipid metabolism	1	88	0.304318	0.520694	ko00561	XM_017058117.1	K00011
Substance dependence	Amphetamine addiction	1	90	0.310076	0.520694	ko05031	XM_017051659.1	K11411
Aging	Longevity regulating pathway - mammal	1	98	0.332654	0.548263	ko04211	XM_017051659.1	K11411
Digestive system	Pancreatic secretion	1	109	0.362545	0.570222	ko04972	XM_017067214.1	K01312
Cellular community - eukaryotes	Adherens junction	1	110	0.365198	0.570222	ko04520	XM_017055397.1	K03115
Cellular community - eukaryotes	Gap junction	1	110	0.365198	0.570222	ko04540	XM_017064229.1	K07374
Infectious diseases	Influenza A	1	117	0.383474	0.570696	ko05164	XM_017067214.1	K01312
Translation	Ribosome biogenesis in eukaryotes	1	118	0.386043	0.570696	ko03008	XM_017055397.1	K03115
Cancers	Choline metabolism in cancer	1	118	0.386043	0.570696	ko05231	XM_017051983.1	K06276
Nervous system	Neurotrophin signaling pathway	1	120	0.391151	0.570696	ko04722	XM_017051983.1	K06276
Transport and catabolism	Phagosome	1	123	0.398737	0.57238	ko04145	XM_017064229.1	K07374
Cardiovascular diseases	Fluid shear stress and atherosclerosis	1	132	0.420953	0.577398	ko05418	XM_017056014.1	K00799
Cell growth and death	Cellular senescence	1	134	0.425783	0.577398	ko04218	XM_017051659.1	K11411
Endocrine system	Thyroid hormone signaling pathway	1	134	0.425783	0.577398	ko04919	XM_017051983.1	K06276
Nervous system	Glutamatergic synapse	1	135	0.428183	0.577398	ko04724	XM_017063416.1	K05202
Signal transduction	Sphingolipid signaling pathway	1	141	0.442383	0.585862	ko04071	XM_017051983.1	K06276
Cellular community - eukaryotes	Focal adhesion	1	146	0.453957	0.585862	ko04510	XM_017051983.1	K06276
Cancers	Gastric cancer	1	147	0.456244	0.585862	ko05226	XM_017064672.1	K05658
Nucleotide metabolism	Pyrimidine metabolism	1	149	0.460791	0.585862	ko00240	XM_017050954.1	K02327
Endocrine system	Glucagon signaling pathway	1	154	0.471999	0.59166	ko04922	XM_017051659.1	K11411
Endocrine system	Insulin signaling pathway	1	158	0.480804	0.594327	ko04910	XM_017051983.1	K06276
Signal transduction	mTOR signaling pathway	1	171	0.508459	0.607443	ko04150	XM_017051983.1	K06276
Cellular community - eukaryotes	Tight junction	1	173	0.512586	0.607443	ko04530	XM_017064229.1	K07374
Translation	Ribosome	1	174	0.514638	0.607443	ko03010	XM_017048762.1	K02934
Cancers	Hepatocellular carcinoma	1	176	0.518715	0.607443	ko05225	XM_017056014.1	K00799
Infectious diseases	Herpes simplex infection	1	181	0.528766	0.611171	ko05168	XM_017055397.1	K03115
Transport and catabolism	Autophagy - animal	1	195	0.55585	0.628324	ko04140	XM_017051983.1	K06276
Signal transduction	Hippo signaling pathway -fly	1	196	0.557726	0.628324	ko04391	XM_017061923.1	K16681
Cancers	Proteoglycans in cancer	1	201	0.566994	0.630781	ko05205	XM_017051983.1	K06276
Infectious diseases	Epstein-Barr virus infection	1	205	0.574275	0.630993	ko05169	XM_017055397.1	K03115
Signal transduction	PI3K-Akt signaling pathway	1	215	0.591966	0.6425	ko04151	XM_017051983.1	K06276
Signal transduction	Wnt signaling pathway	1	222	0.603929	0.647586	ko04310	XM_017055397.1	K03115
Signal transduction	Hippo signaling pathway	1	239	0.631597	0.669192	ko04390	XM_017061923.1	K16681
Infectious diseases	HTLV-I infection	1	270	0.677354	0.70923	ko05166	XM_017050954.1	K02327
Nucleotide metabolism	Purine metabolism	1	315	0.734204	0.759816	ko00230	XM_017050954.1	K02327
Transport and catabolism	Endocytosis	1	357	0.778505	0.790887	ko04144	XM_017058627.1	K12483
Global and overview maps	Metabolic pathways	6	1782	0.782001	0.790887	ko01100	XM_017048384.1;XM_017048476.1;XM_017050954.1;XM_017058117.1;XM_017065409.1;XM_017067391.1	K01077+K00710+K02327+K00011+K01183+K01183
Cancers	Pathways in cancer	1	414	0.827445	0.827445	ko05200	XM_017056014.1	K00799

## Sheet: S5
TABLE S5
Summary of DEmiRNAs in NcCKmi vs NcTmi7 targeting immune-associated DEmRNAs in AcCKM1 vsAcTm7
miRNA ID	TPM in NcCKmi	TPM in NcTmi7	log2FC	P value	Target mRNA ID
miR-2944-y	0.01	23.396	11.192	8.722e-06	XM_017058556.1
miR-6001-y	0.01	23.692	11.21	1.624e-05	XM_017049570.1
miR-459-x	0.01	5.193	9.021	0.0001945	XM_017060727.1
miR-6039-x	0.01	11.762	10.2	7.88e-07	XM_017058556.1
miR-1-y	54.818	63462.5	10.177	0.019	XM_017058556.1
miR-283-x	67.252	45772.1	9.411	0.022	XM_017049570.1
miR-750-y	81.712	50707.6	9.277	0.042	XM_017058556.1
miR-13-y	0.01	10048.4	19.939	2.173e-11	XM_017058556.1
miR-375-y	239.552	13912.8	5.86	0.0002665	XM_017049570.1
miR-305-x	0.01	3426.11	18.386	1.666e-08	XM_017049570.1
miR-282-x	0.01	1243.43	16.924	2.02e-07	XM_017060727.1
miR-315-x	0.01	1418.11	17.114	7.423e-09	XM_017049570.1
miR-3786-x	0.01	930.859	16.506	6.944e-09	XM_017049570.1
miR-216-x	0.01	310.698	14.923	5.789e-09	XM_017049570.1
miR-3785-y	0.01	431.467	15.397	5.097e-09	XM_017049570.1
miR-8-y	26.905	22124.8	9.684	0.018	XM_017063843.1
miR-236-y	0.01	80.716	12.979	3.171e-08	XM_017063843.1
miR-283-x	67.252	45772.1	9.411	0.022	XM_017058072.1
miR-277-y	0.01	5396.23	19.042	1.798e-08	XM_017058072.1
miR-216-x	0.01	310.698	14.923	5.789e-09	XM_017058072.1
mir-iab-4-x	0.01	144.232	13.816	1.642e-07	XM_017058072.1
miR-995-y	0.01	56.26	12.458	2.7e-05	XM_017048906.1
miR-2944-y	0.01	23.396	11.192	8.722e-06	XM_017048906.1
miR-927-y	0.01	5.193	9.021	0.001945	XM_017060387.1
miR-306-x	41.115	22548.2	9.099	0.022	XM_017048906.1
miR-8-y	26.905	22124.8	9.684	0.018	XM_017060387.1
miR-9-z	267.211	28598.6	6.742	0.0006914	XM_017055181.1
miR-13-y	0.01	10048.4	19.939	2.174e-11	XM_017048906.1
miR-2-y	0.01	19708.6	20.91	8.759e-11	XM_017048906.1
miR-275-y	40.354	10130.4	7.972	0.027	XM_017048906.1
miR-305-x	0.01	3426.11	18.386	1.666e-08	XM_017055181.1
miR-305-x	0.01	3426.11	18.386	1.666e-08	XM_017060387.1
miR-7-x	26.905	4732.06	7.458	0.028	XM_017048906.1
miR-315-x	0.01	1418.11	17.114	7.423e-09	XM_017053768.1
miR-133-z	0.01	628.747	15.94	1.247e-08	XM_017050293.1
miR-46-y	0.01	653.955	15.997	2.482e-08	XM_017060387.1
miR-79-x	0.01	107.09	13.387	3.945e-06	XM_017055181.1
miR-236-y	0.01	80.716	12.979	3.171e-08	XM_017060387.1
miR-2944-y	0.01	23.396	11.192	8.721e-06	XM_017053315.1
miR-3477-x	0.01	48742.1	22.217	2.698e-09	XM_017048969.1
miR-8-y	26.905	22124.8	9.684	0.018	XM_017048969.1
miR-13-y	0.01	10048.4	19.939	2.174e-11	XM_017053315.1
miR-2-y	0.01	19708.6	20.91	8.759e-11	XM_017053315.1
miR-6005-x	0.01	137.66	13.749	2.527e-08	XM_017053315.1
miR-236-y	0.01	80.716	12.979	3.171e-08	XM_017048969.1
miR-21-x	73581.6	12.627	-12.509	0.012	XM_017057571.1
Summary of immune-associated DEmRNAs in AcCKM1 vsAcTm7 targeted by DEmiRNAs in NcCKmi vs NcTmi7
mRNA ID	FPKM in AcCKM1	FPKM inAcTm7	log2(Fold change)	P value	Pathway
XM_017058556.1	1.243	0.001	-10.28	0.021	Jak-STAT signaling pathway
XM_017049570.1	13.91	6.043	-1.203	0.01	Jak-STAT signaling pathway
XM_017060727.1	1.82	0.001	-10.83	0.006208	Jak-STAT signaling pathway
XM_017063843.1	50.84	20.657	-1.299	0.002389	Regulation of autophagy
XM_017058072.1	11.27	4.67	-1.271	0.043	Endocytosis; Phagosome
XM_017060387.1	35.403	13.253	-1.418	0.003262	Endocytosis
XM_017048906.1	13.51	3.9	-1.792	0.001651	Endocytosis
XM_017055181.1	7.867	2.607	-1.594	0.034	Endocytosis
XM_017053768.1	1	0.001	-9.966	0.007915	Endocytosis
XM_017050293.1	5.2	0.001	-12.344	0.006458	Endocytosis
XM_017053315.1	105.6	49.817	-1.084	0.001722	Lysosome
XM_017048969.1	2.84	0.001	-11.472	7.092e-06	Lysosome
XM_017057571.1	465.067	1126.93	1.277	0.0002945	Oxidative phosphorylation
Summary of parasite DEmiRNAs in NcCKmi vs NcTmi10 targeting immune-associated host DEmRNAs inAcCKm10 vsAcTm10
miRNA ID	TPM in NcCKmi	TPM in NcTmi10	log2(Fold change)	P value	Target mRNA ID
miR-6005-y	0.01	58.971	12.526	1.307e-05	XM_017052232.1
miR-3049-y	0.01	38.017	11.892	1.243e-06	XM_017052232.1
miR-4206-y	0.01	7.677	9.584	2.184e-06	XM_017063684.1
miR-283-x	67.252	36368.4	9.079	0.023	XM_017049268.1
miR-315-x	0.01	823.974	16.33	7.385e-08	XM_017053768.1
miR-216-x	0.01	351.906	15.103	9.265e-08	XM_017049268.1
miR-3477-x	0.01	34890.8	21.734	5.652e-09	XM_017048969.1
miR-8-y	26.905	19959.1	9.535	0.018	XM_017048969.1
miR-236-y	0.01	79.399	12.955	1.818e-07	XM_017048969.1
Summary of host immune-associated DEmRNAs inAcCKm10 vsAcTm10 targeted by parasite DEmiRNAs in NcCKmi vs NcTmi10
mRNA ID	FPKM inAcCKm10	FPKM inAcTm10	log2(Fold change)	P value	Pathway
XM_017052232.1	2.247	0.001	-11.134	0.006201	Regulation of autophagy
XM_017063684.1	1.913	0.001	-10.902	0.028	Regulation of autophagy
XM_017049268.1	4.163	0.001	-12.024	0.005045	Endocytosis
XM_017053768.1	0.697	0.001	-9.444	0.015	Endocytosis
XM_017048969.1	1.187	0.001	-10.213	0.016	Lysosome
